# Supplementary material for: Arbuscular Mycorrhiza Induce the Regulation of Ca2+, ROS, and SOS Pathways Under Salt Stress in Tomato Roots
Source: Physiol Plant. 2025 Oct 26;177(6):e70610. doi: 10.1111/ppl.70610 (PMC12554847; doi:10.1111/ppl.70610)
Supplement: Supplementary file 2 — Table S1: Primers used in this study for RT‐qPCR analysis of selected genes. Table S2: Expression profile of the selected housekeeping genes. Table S3: Stress‐related metabolite content in Solanum lycopersicum leaves under different treatments. Table S4: Fold change with SE of each gene in each treatment in NS and SS conditions. Table S5: Summary statistics of RNA‐Seq alignment of tomato reads. Table S6: Cluster membership of tomato genes according to their expression pattern in response to arbuscular mycorrhizal colonisation and salt stress. Table S7: Raw RNA‐seq reads count. Table S8: Significant (Padj < 0.05) DEGs in NMYC_SS. Table S9: Significant (Padj < 0.05) DEGs in MYC_SS. Table S10: Significant DEGs (Padj < 0.05) up‐regulated exclusively in not‐mycorrhizal plants under salt stress (NMYC_SS). Table S11: Significant DEGs (Padj < 0.05) up‐regulated exclusively in mycorrhizal plants under salt stress (MYC_SS). Table S12: Significant DEGs (Padj < 0.05) down‐regulated exclusively in mycorrhizal plants under salt stress (NMYC_SS). Table S13: Significant DEGs (Padj < 0.05) down‐regulated exclusively in mycorrhizal plants under salt stress (MYC_SS). Table S14: Significant (Padj < 0.05) DEGs in NMYC_SS and MYC_SS with signal transduction functions. Table S15: Effect of salt stress on ion concentration of potted tomato plants ( Solanum lycopersicum cv. Moneymaker), either non‐inoculated or inoculated with the commercial inoculum MycAgro (Funneliformis mosseae). Table S16: Significant (Padj < 0.05) DEGs in NMYC_SS and MYC_SS with antioxidant functions. [file PPL-177-e70610-s002.xlsx]

## Sheet: Title
Title
Arbuscular mycorrhiza induce the regulation of Ca²⁺, ROS, and SOS pathways under salt stress in tomato roots.
Authors
José Eduardo Marqués-Gálvez1^*, Luca Giovannini2^, Pierpaolo Del Boccio2^, Fabiano Sillo2, Elisa Zampieri2, Chiara Pagliarani2, Walter Chitarra3, Silvia De Rose1, Federico Vita4, Raffaella Balestrini1*
1Institute of Bioscience and Bioresources, National Council of Research, Via Amendola 165/A, Bari 70056, Italy
2Institute for Sustainable Plant Protection, National Research Council (CNR-IPSP), Strada delle Cacce 73, Torino 10135, Italy
3Research Centre for Viticulture and Enology—Council for Agricultural Research and Economics (CREA-VE), Via XXVIII Aprile 26, Conegliano (TV) 31015, Italy
4University of Bari ‘Aldo Moro’, Department of Biology, Via Orabona 4, Bari 70124, Italy
^These authors have equally contributed to this work.
*Corresponding author
José Eduardo Marqués-Gálvez
Raffaella Balestrini
E-mail
joseeduardomarquesgalvez@cnr.it
raffaellamaria.balestrini@cnr.it

## Sheet: S1
Supplementary Table 1. Primers used in this study for RT-qPCR analysis of selected genes.
Putative function	Gene name	Forword primer (5'-3')	Reverese primer (3'-5')	References
Na+/H+ antiporter	SlSOS1	GTGCAGTACAGATGCTTTTACTTG	AGGGCCACAACAGCCACA	Liu et al. (2023)
Serine/threonine protein kinase	SlSOS2	ATTTCCCGCCAACCTGCTAA	TGCCGTTACCCCCTCAATTC	Liu et al. (2023)
NADPH membrane oxidase	SlROBH1	TCCAGCACAAGATTACCG	CCTCCATTGCGACGAT	Raziq et al. (2022)
NADPH membrane oxidase	SlROBHD	TACACCACCAAATCTAACG	TGCCCAGTGCTTCAATC	Raziq et al. (2022)
NADPH membrane oxidase	SlROBHF	GCAGCTCAAAACGATCC	CATTGCTCCTCCGACAT	Raziq et al. (2022)
Vacuolar Na⁺/H⁺ antiporter	SlNHX1	GACAGTCCTGGAAAATCT	GGTTATCAGCCCAAACACC	Gálvez et al. (2012)
Vacuolar Na⁺/H⁺ antiporter	SlNHX2	CCTTTGAGGGGAACAATGG	CATCTTCATCTTCGTCTCC	Gálvez et al. (2012)
Vacuolar Na⁺/H⁺ antiporter	SlNHX3	CTCAAGAGTCACCACCAAGCA	CCAACCAAAACAAGACCCAACA	Gálvez et al. (2012)
Vacuolar Na⁺/H⁺ antiporter	SlNHX4	TGGTGGGCAGGTTTGATGAGAG	TGTGGTGGCAGCAGGAGACTTA	Gálvez et al. (2012)
Peroxidase	SlPOD	GGTCTGTTCCAATCCGATGC	CACCAGCACTCCCTGTCTTA	Raziq et al. (2022)
Plasma membrane intrinsic protein	SlPIP1;2	TAGAGACTCCCATGTCCCTATTC	CTAGGCTTCTAGCAGGGTTAATG	Liu et al. (2023)
Plasma membrane intrinsic protein	SlPIP1;5	CTATCATCTACAACGACGAGCA	CATTGAAGGAGAAACTTGAACA	Liu et al. (2023)
Tonoplast intrinsic protein	SlTIP2;2	GATTCATTCAGCGTTGTCTCTCTT	AAACGGCTACGAATAGAGCAAATC	Liu et al. (2023)
Tonoplast intrinsic protein	SlTIP3;5	GCTGATTTATTGGTGTTATGGCTA	TCAAATGTCCACCTGAGATGTTAG	Liu et al. (2023)
Catalase	SlCAT1	TGATCGCGAGAAGATACCTG	CTTCCACGTTCATGGACAAC	Pascual et al. (2023)
Fe detoxification of superoxide radicals	SlFeSOD1	GGATGCTTTGGAGCCTCATA	GAAGGGGAGCACCATTGTTA	Pascual et al. (2023)
Cu/Fe detoxification of superoxide radicals	SlCuZnSOD1	GGCCAATCTTTGACCCTTTA	AGTCCAGGAGCAAGTCCAGT	Pascual et al. (2023)
Cu/Fe detoxification of superoxide radicals	SlCuZnSOD2	AGTGGCACCATCCTCTTCAC	GGACATGGAAGCCATGAAGT	Pascual et al. (2023)
Clathrin adaptor complexes medium subunit	SlCAC	CCTCCGTTGTGATGTAACTGG	ATTGGTGGAAAGTAACATCATCG	González-Aguilera et al. (2016)
Expressed sequence	Slexpressed	GCTAAGAACGCTGGACCTAATG	TGGGTGTGCCTTTCTGAATG	González-Aguilera et al. (2016)
References
Liu, MY., Li, QS., Ding, WY. et al. 2023. Arbuscular mycorrhizal fungi inoculation impacts expression of aquaporins and salt overly sensitive genes and enhances tolerance of salt stress in tomato. Chemical and Biological Technologies in Agricultre, 10, 5. https://doi.org/10.1186/s40538-022-00368-2
Raziq, A., Din, A. M. U., Anwar, S., Wang, Y., Jahan, M. S., He, M., et al. 2022. Exogenous spermidine modulates polyamine metabolism and improves stress responsive mechanisms to protect tomato seedlings against salt stress. Plant Physiology and Biochemistry, 187, 1-10.
Gálvez, F. J., Baghour, M., Hao, G., Cagnac, O., Rodríguez-Rosales, M. P., & Venema, K. 2012. Expression of LeNHX isoforms in response to salt stress in salt sensitive and salt tolerant tomato species. Plant Physiology and Biochemistry, 51, 109-115.
Pascual, L. S., López-Climent, M. F., Segarra-Medina, C., Gómez-Cadenas, A., & Zandalinas, S. I. 2023. Exogenous spermine alleviates the negative effects of combined salinity and paraquat in tomato plants by decreasing stress-induced oxidative damage. Frontiers in Plant Science, 14, 1193207.
González-Aguilera, K. L., Saad, C. F., Chávez Montes, R. A., Alves-Ferreira, M., & de Folter, S. 2016. Selection of reference genes for quantitative real-time RT-PCR studies in tomato fruit of the genotype MT-Rg1. Frontiers in Plant Science, 7, 1386.

## Sheet: S2
Supplementary Table 2. Expression profile of the selected housekeeping genes. Normalized reads of selected reference genes across our RNAseq dataset, including the average (AVG) and standard deviation (SD, %_SD) across samples.
Gene_ID	Name	NMYC_SS(1)	NMYC_SS(2)	NMYC_SS(3)	MYC_SS(1)	MYC_SS(2)	MYC_SS(3)	NMYC_NS(3)	NMYC_NS(3)	NMYC_NS(3)	AVG	SD	%_SD
LOC101267903	SlCAC	480.541	501.906	580.044	645.815	593.331	595.955	652.992	555.711	590.188	577.387	57.787	10.0084
LOC101258254	SlExpressed	210.097	240.699	210.557	229.278	230.524	250.176	287.743	284.435	270.417	245.992	29.4232	11.961

## Sheet: S3
Supplementary Table 3. Stress-related metabolite content in Solanum lycopersicum leaves under different treatments. Each value represents the average value of n = 3 plants per treatment ± standard error (SE). Different letters represent statistical differences across the treatments, according to one-way ANOVA followed by the Tukey’s post-hoc test. These parameters were obtained in a previous expe…
Stress-related metabolite	NMYC_NS	NMYC_SS	MYC_NS	MYC_SS
Phenylalanine	0.04 ± 0.01b	0.09 ± 0.003a	0.05 ± 0.007ab	0.03 ± 0.008b
Arginine	7.06 ± 0.35b	28.41 ± 3.85a	7.65 ± 1.05b	21.64 ± 1.59a
Pyroglutamic acid	0.31 ± 0.01b	1.37 ± 0.23a	0.55 ± 0.11b	0.46 ± 0.23b
Prodelphinidin A1	0.02 ± 0.01b	0.51 ± 0.09a	0.08 ± 0.04b	0.11 ± 0.09b
Hydroxycoumarin	6.08 ± 0.68b	87.26 ± 10.31a	7.57 ± 3.63b	28.73 ± 8.87b
1-caffeoylquinic acid	2.30 ± 0.11b	11.94 ± 1.70a	3. ± 1.82b	7.63 ± 1.28ab
Ascorbic acid	0.84 ± 0.18b	1.39 ± 0.10a	0.66 ± 0.02b	1.45 ± 0.06a
t-aconitate	6.56 ± 0.98b	11.04 ± 0.40a	5.27 ± 0.24b	11.44 ± 0.48a
Quinic acid	2.55 ± 0.09b	10.76 ± 0.68a	5.13 ± 2.41ab	6.17 ± 0.85ab
Fructose	0.67 ± 0.10c	4.47 ± 0.15a	1.03 ± 0.35c	2.66 ± 0.072b
OPDA containing galactolipid	122.74 ± 28.49b	498.80 ± 60.66a	168.18 ± 25.65b	395.48 ± 64.74a

## Sheet: S4
Supplementary Table 4. Fold change with SE of each gene in each treatment in NS and SS condition. The p-value is also indicated. ns, not significant; *p ≤ 0.05, **p ≤ 0.01, ***p ≤ 0.001. MYC: inoculated with AMF, NS: not-stressed, SS: salt stress. NMYC: not-inoculated, MYC: inoculated with AMF, NS: not-stressed, SS: salt stress.
Treatment	Fold change	SE	Gene	p-value
NMYC_NS	1	0.0483375	SlSOS1	-
MYC_NS	1.0357	0.0572893	SlSOS1	0.7884	ns
NMYC_SS	1.3202	0.00621805	SlSOS1	0.0444	*
MYC_SS	1.38154	0.0574653	SlSOS1	0.0271	*
NMYC_NS	1	0.0466997	SlSOS2	-
MYC_NS	0.309223	0.0563365	SlSOS2	0.0058	**
NMYC_SS	0.646408	0.0352439	SlSOS2	0.034	*
MYC_SS	0.880946	0.0235163	SlSOS2	0.7189	ns
NMYC_NS	1	0.0676307	SlNHX1	-
MYC_NS	1.12114	0.179077	SlNHX1	0.8962	ns
NMYC_SS	1.90548	0.0771731	SlNHX1	0.022	*
MYC_SS	2.25554	0.298858	SlNHX1	0.0302	*
NMYC_NS	1	0.0828058	SlNHX2	-
MYC_NS	1.44473	0.0155719	SlNHX2	0.0319	*
NMYC_SS	2.46571	0.122843	SlNHX2	0.0003	***
MYC_SS	1.26135	0.035237	SlNHX2	0.1287	ns
NMYC_NS	1	0.0787972	SlNHX3	-
MYC_NS	0.973723	0.0157535	SlNHX3	0.9834	ns
NMYC_SS	2.60945	0.147394	SlNHX3	0.0009	***
MYC_SS	1.92821	0.121239	SlNHX3	0.0059	**
NMYC_NS	1	0.0750688	SlNHX4	-
MYC_NS	2.4215	0.102749	SlNHX4	0.0007	***
NMYC_SS	2.87644	0.133562	SlNHX4	0.0002	***
MYC_SS	2.12972	0.130676	SlNHX4	0.0021	**
NMYC_NS	1	0.102974	SlHKT1;2	-
MYC_NS	0.566037	0.00972766	SlHKT1;2	0.0097	**
NMYC_SS	1.18061	0.0306034	SlHKT1;2	0.1962	ns
MYC_SS	0.269502	0.0090872	SlHKT1;2	0.0001	***
NMYC_NS	1	0.0220154	SlPIP1;2	-
MYC_NS	0.681139	0.0212723	SlPIP1;2	0.0068	**
NMYC_SS	1.14425	0.0603721	SlPIP1;2	0.2717	ns
MYC_SS	0.651623	0.025694	SlPIP1;2	0.0037	**
NMYC_NS	1	0.0425497	SlPIP1;5	-
MYC_NS	0.822934	0.0325826	SlPIP1;5	0.1174	ns
NMYC_SS	1.0799	0.0253647	SlPIP1;5	0.4795	ns
MYC_SS	0.993944	0.043017	SlPIP1;5	0.9556	ns
NMYC_NS	1	0.0254431	SlTIP2;2	-
MYC_NS	2.36626	0.175374	SlTIP2;2	0.0002	***
NMYC_SS	0.467474	0.0195696	SlTIP2;2	0.0004	***
MYC_SS	0.357335	0.0122091	SlTIP2;2	1e-05	***
NMYC_NS	1	0.0833054	SlTIP3;2	-
MYC_NS	4.83312	0.336154	SlTIP3;2	0.0001	***
NMYC_SS	1.14425	0.0241812	SlTIP3;2	0.3636	ns
MYC_SS	9.69258	0.925741	SlTIP3;2	1e-05	***
NMYC_NS	1	0.0625891	SlRBOH1	-
MYC_NS	0.708388	0.0623965	SlRBOH1	0.1155	ns
NMYC_SS	0.958615	0.075291	SlRBOH1	0.7964	ns
MYC_SS	1.16089	0.0401907	SlRBOH1	0.4528	ns
NMYC_NS	1	0.0376264	SlROBHD	-
MYC_NS	0.550889	0.00990083	SlROBHD	0.0006	***
NMYC_SS	0.853802	0.0168148	SlROBHD	0.1399	ns
MYC_SS	0.687158	0.0348262	SlROBHD	0.0057	**
NMYC_NS	1	0.0473969	SlROBHF	-
MYC_NS	0.674904	0.0664116	SlROBHF	0.0474	*
NMYC_SS	0.583882	0.035581	SlROBHF	0.0452	*
MYC_SS	0.547216	0.0461141	SlROBHF	0.0266	*
NMYC_NS	1	0.0586997	SlPOD	-
MYC_NS	1.6176	0.0320032	SlPOD	0.0034	**
NMYC_SS	1.38482	0.0579136	SlPOD	0.0242	*
MYC_SS	1.52784	0.0542698	SlPOD	0.007	**
NMYC_NS	1	0.0670345	SlCAT1	-
MYC_NS	2.10952	0.0740285	SlCAT1	0.0026	**
NMYC_SS	5.10085	0.326229	SlCAT1	1e-05	***
MYC_SS	2.66467	0.202865	SlCAT1	0.0005	***
NMYC_NS	1	0.0996154	SlFeSOD	-
MYC_NS	1.73099	0.110501	SlFeSOD	0.0157	*
NMYC_SS	1.75439	0.0528671	SlFeSOD	0.0129	*
MYC_SS	0.974215	0.0205917	SlFeSOD	0.9225	ns
NMYC_NS	1	0.0837489	SlZnSOD1	-
MYC_NS	1.79565	0.0376483	SlZnSOD1	0.0022	**
NMYC_SS	2.72083	0.0700454	SlZnSOD1	0.0001	***
MYC_SS	2.50388	0.112725	SlZnSOD1	0.0001	***
NMYC_NS	1	0.033275	SlZnSOD2	-
MYC_NS	1.56917	0.0683467	SlZnSOD2	0.012	*
NMYC_SS	3.49864	0.0195369	SlZnSOD2	1e-05	***
MYC_SS	1.92703	0.138706	SlZnSOD2	0.0017	**

## Sheet: S5
Supplementary Table 5. Summary Statistics of RNA-Seq alignment of tomato reads.
Sample Name	Inoculation	Condition	Reads (million)	% Aligned	Aligned reads (million)
1-R1	NMYC	SS	27.1	0.797	10.8
2-R2	NMYC	SS	27.7	0.779	10.8
3-R3	NMYC	SS	25.5	0.928	11.8
4-R4	MYC	SS	27.6	0.878	12.1
5-R5	MYC	SS	24.4	0.924	11.3
6-R6	MYC	SS	27	0.925	12.5
7-R7	NMYC	NS	26.7	0.929	12.4
8-R8	NMYC	NS	27.9	0.896	12.5
9-R9	NMYC	NS	25.1	0.935	11.7

## Sheet: S6
Supplementary Table 6. Cluster membership of tomato genes according to their expression pattern in response to arbuscular mycorrhizal colonization and salt stress.
Gene	Cluster
20ox-1	1
2A11	1
7SLRNA	1
ACI19	1
ADH2	1
AMT1-2	1
AOC	1
AOS3	1
AROGP3	1
ARPI	1
AT1	1
AT3	1
Bs4	1
CCD7	1
CD1	1
CHLN	1
CHS1	1
CHS2	1
CO3	1
CPS	1
CPT7	1
CQW56_mgp05	1
CQW56_mgp06	1
CQW56_mgp10	1
CQW56_mgp19	1
CQW56_mgp22	1
CQW56_mgp24	1
CQW56_mgp28	1
CQW56_mgp33	1
CQW56_mgp36	1
CQW56_mgr05	1
CQW56_mgt13	1
CQW56_mgt15	1
CYP734A8	1
CYP77A20	1
CYP85A1	1
Cel1	1
CrtL-e-1	1
CrtR-b1	1
Cry3	1
CycB2	1
DCL2b	1
Dea1	1
ERF2	1
ETR4	1
EXPA6	1
EXPA8	1
FK	1
FYFL	1
FZY5	1
FZY6	1
GA2ox4	1
GABA-TP2	1
GAME1	1
GAME2	1
GME1	1
GP1	1
GPI1	1
GS2	1
Glb1	1
H2B-1	1
H2B-2	1
HTA6	1
IAA3	1
LEAS1	1
LHA4	1
LIN8	1
LKT1	1
LOC100037496	1
LOC100037514	1
LOC100125909	1
LOC100134915	1
LOC100147721	1
LOC100191127	1
LOC100191129	1
LOC100316880	1
LOC100736436	1
LOC100736476	1
LOC100736477	1
LOC100736504	1
LOC100736534	1
LOC100736541	1
LOC101055507	1
LOC101055515	1
LOC101055532	1
LOC101055542	1
LOC101055549	1
LOC101055554	1
LOC101055604	1
LOC101243640	1
LOC101243649	1
LOC101243651	1
LOC101243657	1
LOC101243672	1
LOC101243676	1
LOC101243690	1
LOC101243697	1
LOC101243718	1
LOC101243748	1
LOC101243762	1
LOC101243777	1
LOC101243788	1
LOC101243798	1
LOC101243804	1
LOC101243821	1
LOC101243824	1
LOC101243863	1
LOC101243865	1
LOC101243892	1
LOC101243894	1
LOC101243905	1
LOC101243908	1
LOC101243910	1
LOC101243911	1
LOC101243935	1
LOC101243945	1
LOC101243960	1
LOC101244005	1
LOC101244008	1
LOC101244010	1
LOC101244049	1
LOC101244067	1
LOC101244080	1
LOC101244085	1
LOC101244094	1
LOC101244103	1
LOC101244152	1
LOC101244154	1
LOC101244158	1
LOC101244174	1
LOC101244204	1
LOC101244228	1
LOC101244240	1
LOC101244265	1
LOC101244272	1
LOC101244289	1
LOC101244297	1
LOC101244298	1
LOC101244302	1
LOC101244310	1
LOC101244319	1
LOC101244335	1
LOC101244369	1
LOC101244373	1
LOC101244376	1
LOC101244386	1
LOC101244390	1
LOC101244395	1
LOC101244410	1
LOC101244429	1
LOC101244431	1
LOC101244456	1
LOC101244471	1
LOC101244473	1
LOC101244476	1
LOC101244489	1
LOC101244491	1
LOC101244493	1
LOC101244503	1
LOC101244504	1
LOC101244520	1
LOC101244522	1
LOC101244527	1
LOC101244530	1
LOC101244537	1
LOC101244569	1
LOC101244584	1
LOC101244593	1
LOC101244606	1
LOC101244618	1
LOC101244638	1
LOC101244640	1
LOC101244662	1
LOC101244668	1
LOC101244671	1
LOC101244673	1
LOC101244677	1
LOC101244687	1
LOC101244695	1
LOC101244702	1
LOC101244731	1
LOC101244758	1
LOC101244759	1
LOC101244789	1
LOC101244795	1
LOC101244800	1
LOC101244811	1
LOC101244816	1
LOC101244818	1
LOC101244831	1
LOC101244835	1
LOC101244837	1
LOC101244870	1
LOC101244876	1
LOC101244878	1
LOC101244881	1
LOC101244884	1
LOC101244907	1
LOC101244915	1
LOC101244916	1
LOC101244941	1
LOC101244948	1
LOC101244950	1
LOC101244951	1
LOC101244953	1
LOC101244958	1
LOC101244961	1
LOC101244986	1
LOC101244987	1
LOC101245007	1
LOC101245019	1
LOC101245027	1
LOC101245030	1
LOC101245044	1
LOC101245048	1
LOC101245058	1
LOC101245083	1
LOC101245107	1
LOC101245136	1
LOC101245155	1
LOC101245164	1
LOC101245172	1
LOC101245177	1
LOC101245180	1
LOC101245182	1
LOC101245186	1
LOC101245189	1
LOC101245196	1
LOC101245207	1
LOC101245211	1
LOC101245215	1
LOC101245235	1
LOC101245240	1
LOC101245247	1
LOC101245251	1
LOC101245257	1
LOC101245261	1
LOC101245263	1
LOC101245265	1
LOC101245266	1
LOC101245275	1
LOC101245282	1
LOC101245297	1
LOC101245353	1
LOC101245355	1
LOC101245357	1
LOC101245371	1
LOC101245399	1
LOC101245413	1
LOC101245426	1
LOC101245485	1
LOC101245490	1
LOC101245502	1
LOC101245518	1
LOC101245521	1
LOC101245532	1
LOC101245536	1
LOC101245541	1
LOC101245546	1
LOC101245550	1
LOC101245554	1
LOC101245557	1
LOC101245574	1
LOC101245578	1
LOC101245588	1
LOC101245602	1
LOC101245622	1
LOC101245671	1
LOC101245674	1
LOC101245693	1
LOC101245698	1
LOC101245700	1
LOC101245702	1
LOC101245748	1
LOC101245759	1
LOC101245766	1
LOC101245769	1
LOC101245770	1
LOC101245793	1
LOC101245812	1
LOC101245818	1
LOC101245833	1
LOC101245849	1
LOC101245866	1
LOC101245867	1
LOC101245919	1
LOC101245952	1
LOC101245970	1
LOC101245971	1
LOC101245977	1
LOC101245987	1
LOC101245992	1
LOC101245998	1
LOC101245999	1
LOC101246000	1
LOC101246004	1
LOC101246036	1
LOC101246039	1
LOC101246042	1
LOC101246061	1
LOC101246070	1
LOC101246106	1
LOC101246110	1
LOC101246122	1
LOC101246124	1
LOC101246125	1
LOC101246129	1
LOC101246134	1
LOC101246224	1
LOC101246247	1
LOC101246268	1
LOC101246269	1
LOC101246270	1
LOC101246274	1
LOC101246285	1
LOC101246298	1
LOC101246312	1
LOC101246315	1
LOC101246345	1
LOC101246400	1
LOC101246404	1
LOC101246423	1
LOC101246434	1
LOC101246453	1
LOC101246458	1
LOC101246467	1
LOC101246474	1
LOC101246495	1
LOC101246503	1
LOC101246530	1
LOC101246542	1
LOC101246543	1
LOC101246555	1
LOC101246573	1
LOC101246586	1
LOC101246599	1
LOC101246606	1
LOC101246610	1
LOC101246612	1
LOC101246622	1
LOC101246639	1
LOC101246640	1
LOC101246646	1
LOC101246651	1
LOC101246664	1
LOC101246665	1
LOC101246685	1
LOC101246692	1
LOC101246694	1
LOC101246713	1
LOC101246727	1
LOC101246736	1
LOC101246748	1
LOC101246791	1
LOC101246796	1
LOC101246817	1
LOC101246831	1
LOC101246832	1
LOC101246842	1
LOC101246850	1
LOC101246854	1
LOC101246855	1
LOC101246926	1
LOC101246945	1
LOC101246976	1
LOC101246992	1
LOC101246993	1
LOC101247008	1
LOC101247028	1
LOC101247033	1
LOC101247035	1
LOC101247056	1
LOC101247089	1
LOC101247091	1
LOC101247110	1
LOC101247124	1
LOC101247128	1
LOC101247129	1
LOC101247134	1
LOC101247153	1
LOC101247162	1
LOC101247173	1
LOC101247210	1
LOC101247213	1
LOC101247216	1
LOC101247248	1
LOC101247249	1
LOC101247255	1
LOC101247257	1
LOC101247287	1
LOC101247295	1
LOC101247315	1
LOC101247352	1
LOC101247375	1
LOC101247376	1
LOC101247378	1
LOC101247422	1
LOC101247431	1
LOC101247440	1
LOC101247446	1
LOC101247458	1
LOC101247464	1
LOC101247469	1
LOC101247471	1
LOC101247475	1
LOC101247477	1
LOC101247482	1
LOC101247484	1
LOC101247488	1
LOC101247516	1
LOC101247550	1
LOC101247557	1
LOC101247587	1
LOC101247598	1
LOC101247600	1
LOC101247627	1
LOC101247628	1
LOC101247640	1
LOC101247646	1
LOC101247664	1
LOC101247712	1
LOC101247714	1
LOC101247723	1
LOC101247751	1
LOC101247762	1
LOC101247763	1
LOC101247771	1
LOC101247800	1
LOC101247804	1
LOC101247808	1
LOC101247812	1
LOC101247818	1
LOC101247820	1
LOC101247843	1
LOC101247848	1
LOC101247849	1
LOC101247851	1
LOC101247855	1
LOC101247870	1
LOC101247877	1
LOC101247879	1
LOC101247885	1
LOC101247913	1
LOC101247938	1
LOC101247949	1
LOC101247990	1
LOC101247993	1
LOC101248007	1
LOC101248010	1
LOC101248016	1
LOC101248021	1
LOC101248028	1
LOC101248036	1
LOC101248040	1
LOC101248043	1
LOC101248054	1
LOC101248078	1
LOC101248083	1
LOC101248089	1
LOC101248099	1
LOC101248111	1
LOC101248113	1
LOC101248135	1
LOC101248138	1
LOC101248159	1
LOC101248197	1
LOC101248209	1
LOC101248213	1
LOC101248215	1
LOC101248227	1
LOC101248236	1
LOC101248247	1
LOC101248253	1
LOC101248254	1
LOC101248301	1
LOC101248322	1
LOC101248330	1
LOC101248337	1
LOC101248351	1
LOC101248362	1
LOC101248371	1
LOC101248373	1
LOC101248378	1
LOC101248386	1
LOC101248396	1
LOC101248405	1
LOC101248408	1
LOC101248422	1
LOC101248423	1
LOC101248432	1
LOC101248447	1
LOC101248449	1
LOC101248478	1
LOC101248512	1
LOC101248513	1
LOC101248528	1
LOC101248546	1
LOC101248548	1
LOC101248554	1
LOC101248557	1
LOC101248571	1
LOC101248572	1
LOC101248574	1
LOC101248613	1
LOC101248642	1
LOC101248661	1
LOC101248686	1
LOC101248694	1
LOC101248703	1
LOC101248709	1
LOC101248713	1
LOC101248726	1
LOC101248730	1
LOC101248741	1
LOC101248743	1
LOC101248784	1
LOC101248787	1
LOC101248806	1
LOC101248823	1
LOC101248831	1
LOC101248845	1
LOC101248851	1
LOC101248867	1
LOC101248873	1
LOC101248893	1
LOC101248926	1
LOC101248932	1
LOC101248954	1
LOC101248955	1
LOC101248956	1
LOC101248958	1
LOC101248961	1
LOC101248972	1
LOC101248974	1
LOC101248977	1
LOC101248984	1
LOC101248985	1
LOC101248991	1
LOC101248994	1
LOC101249009	1
LOC101249010	1
LOC101249031	1
LOC101249044	1
LOC101249063	1
LOC101249064	1
LOC101249066	1
LOC101249094	1
LOC101249112	1
LOC101249128	1
LOC101249131	1
LOC101249168	1
LOC101249176	1
LOC101249177	1
LOC101249179	1
LOC101249187	1
LOC101249193	1
LOC101249200	1
LOC101249202	1
LOC101249206	1
LOC101249210	1
LOC101249214	1
LOC101249216	1
LOC101249231	1
LOC101249255	1
LOC101249274	1
LOC101249277	1
LOC101249282	1
LOC101249296	1
LOC101249317	1
LOC101249330	1
LOC101249334	1
LOC101249348	1
LOC101249360	1
LOC101249380	1
LOC101249384	1
LOC101249394	1
LOC101249406	1
LOC101249407	1
LOC101249431	1
LOC101249447	1
LOC101249458	1
LOC101249460	1
LOC101249465	1
LOC101249469	1
LOC101249472	1
LOC101249498	1
LOC101249502	1
LOC101249503	1
LOC101249505	1
LOC101249558	1
LOC101249565	1
LOC101249594	1
LOC101249595	1
LOC101249606	1
LOC101249614	1
LOC101249633	1
LOC101249654	1
LOC101249669	1
LOC101249671	1
LOC101249688	1
LOC101249696	1
LOC101249698	1
LOC101249707	1
LOC101249714	1
LOC101249729	1
LOC101249735	1
LOC101249738	1
LOC101249742	1
LOC101249763	1
LOC101249764	1
LOC101249786	1
LOC101249792	1
LOC101249829	1
LOC101249831	1
LOC101249846	1
LOC101249847	1
LOC101249849	1
LOC101249864	1
LOC101249878	1
LOC101249884	1
LOC101249898	1
LOC101249923	1
LOC101249934	1
LOC101249936	1
LOC101249937	1
LOC101249938	1
LOC101249943	1
LOC101249961	1
LOC101249969	1
LOC101249981	1
LOC101249986	1
LOC101249987	1
LOC101249994	1
LOC101249997	1
LOC101250006	1
LOC101250007	1
LOC101250018	1
LOC101250022	1
LOC101250040	1
LOC101250042	1
LOC101250057	1
LOC101250059	1
LOC101250068	1
LOC101250072	1
LOC101250079	1
LOC101250097	1
LOC101250120	1
LOC101250129	1
LOC101250135	1
LOC101250138	1
LOC101250157	1
LOC101250164	1
LOC101250187	1
LOC101250207	1
LOC101250228	1
LOC101250232	1
LOC101250234	1
LOC101250235	1
LOC101250241	1
LOC101250271	1
LOC101250273	1
LOC101250279	1
LOC101250288	1
LOC101250365	1
LOC101250374	1
LOC101250378	1
LOC101250385	1
LOC101250402	1
LOC101250415	1
LOC101250427	1
LOC101250447	1
LOC101250453	1
LOC101250456	1
LOC101250459	1
LOC101250465	1
LOC101250468	1
LOC101250473	1
LOC101250478	1
LOC101250480	1
LOC101250481	1
LOC101250504	1
LOC101250517	1
LOC101250523	1
LOC101250532	1
LOC101250534	1
LOC101250539	1
LOC101250552	1
LOC101250561	1
LOC101250563	1
LOC101250566	1
LOC101250568	1
LOC101250569	1
LOC101250577	1
LOC101250580	1
LOC101250583	1
LOC101250615	1
LOC101250627	1
LOC101250638	1
LOC101250640	1
LOC101250666	1
LOC101250682	1
LOC101250683	1
LOC101250714	1
LOC101250732	1
LOC101250733	1
LOC101250751	1
LOC101250753	1
LOC101250772	1
LOC101250775	1
LOC101250793	1
LOC101250804	1
LOC101250827	1
LOC101250847	1
LOC101250851	1
LOC101250856	1
LOC101250861	1
LOC101250864	1
LOC101250869	1
LOC101250887	1
LOC101250892	1
LOC101250920	1
LOC101250925	1
LOC101250929	1
LOC101250937	1
LOC101250954	1
LOC101250959	1
LOC101250992	1
LOC101251011	1
LOC101251019	1
LOC101251024	1
LOC101251027	1
LOC101251067	1
LOC101251077	1
LOC101251079	1
LOC101251083	1
LOC101251091	1
LOC101251096	1
LOC101251103	1
LOC101251107	1
LOC101251108	1
LOC101251115	1
LOC101251133	1
LOC101251148	1
LOC101251152	1
LOC101251165	1
LOC101251181	1
LOC101251185	1
LOC101251204	1
LOC101251226	1
LOC101251248	1
LOC101251261	1
LOC101251293	1
LOC101251296	1
LOC101251307	1
LOC101251314	1
LOC101251337	1
LOC101251345	1
LOC101251354	1
LOC101251357	1
LOC101251372	1
LOC101251390	1
LOC101251392	1
LOC101251401	1
LOC101251405	1
LOC101251415	1
LOC101251423	1
LOC101251429	1
LOC101251435	1
LOC101251439	1
LOC101251460	1
LOC101251463	1
LOC101251465	1
LOC101251478	1
LOC101251493	1
LOC101251496	1
LOC101251500	1
LOC101251521	1
LOC101251524	1
LOC101251531	1
LOC101251560	1
LOC101251570	1
LOC101251577	1
LOC101251596	1
LOC101251598	1
LOC101251647	1
LOC101251670	1
LOC101251691	1
LOC101251701	1
LOC101251709	1
LOC101251712	1
LOC101251725	1
LOC101251736	1
LOC101251740	1
LOC101251790	1
LOC101251798	1
LOC101251829	1
LOC101251847	1
LOC101251857	1
LOC101251894	1
LOC101251922	1
LOC101251924	1
LOC101251942	1
LOC101251956	1
LOC101251962	1
LOC101251992	1
LOC101252004	1
LOC101252010	1
LOC101252035	1
LOC101252050	1
LOC101252057	1
LOC101252063	1
LOC101252065	1
LOC101252071	1
LOC101252082	1
LOC101252094	1
LOC101252102	1
LOC101252117	1
LOC101252141	1
LOC101252159	1
LOC101252171	1
LOC101252177	1
LOC101252186	1
LOC101252193	1
LOC101252205	1
LOC101252220	1
LOC101252237	1
LOC101252238	1
LOC101252243	1
LOC101252249	1
LOC101252260	1
LOC101252264	1
LOC101252273	1
LOC101252290	1
LOC101252294	1
LOC101252310	1
LOC101252313	1
LOC101252332	1
LOC101252363	1
LOC101252369	1
LOC101252402	1
LOC101252444	1
LOC101252447	1
LOC101252458	1
LOC101252463	1
LOC101252469	1
LOC101252470	1
LOC101252482	1
LOC101252516	1
LOC101252520	1
LOC101252522	1
LOC101252528	1
LOC101252543	1
LOC101252548	1
LOC101252564	1
LOC101252569	1
LOC101252607	1
LOC101252610	1
LOC101252633	1
LOC101252642	1
LOC101252647	1
LOC101252673	1
LOC101252703	1
LOC101252711	1
LOC101252714	1
LOC101252717	1
LOC101252763	1
LOC101252776	1
LOC101252795	1
LOC101252845	1
LOC101252847	1
LOC101252861	1
LOC101252867	1
LOC101252871	1
LOC101252884	1
LOC101252905	1
LOC101252918	1
LOC101252928	1
LOC101252929	1
LOC101252939	1
LOC101252940	1
LOC101252948	1
LOC101252975	1
LOC101252980	1
LOC101252987	1
LOC101253021	1
LOC101253043	1
LOC101253046	1
LOC101253047	1
LOC101253049	1
LOC101253079	1
LOC101253084	1
LOC101253120	1
LOC101253176	1
LOC101253199	1
LOC101253224	1
LOC101253234	1
LOC101253242	1
LOC101253245	1
LOC101253289	1
LOC101253296	1
LOC101253314	1
LOC101253328	1
LOC101253332	1
LOC101253340	1
LOC101253344	1
LOC101253352	1
LOC101253395	1
LOC101253417	1
LOC101253422	1
LOC101253424	1
LOC101253436	1
LOC101253440	1
LOC101253447	1
LOC101253472	1
LOC101253487	1
LOC101253500	1
LOC101253546	1
LOC101253549	1
LOC101253552	1
LOC101253589	1
LOC101253603	1
LOC101253607	1
LOC101253646	1
LOC101253669	1
LOC101253673	1
LOC101253676	1
LOC101253705	1
LOC101253717	1
LOC101253721	1
LOC101253730	1
LOC101253731	1
LOC101253732	1
LOC101253736	1
LOC101253738	1
LOC101253740	1
LOC101253760	1
LOC101253763	1
LOC101253768	1
LOC101253776	1
LOC101253821	1
LOC101253836	1
LOC101253838	1
LOC101253862	1
LOC101253871	1
LOC101253881	1
LOC101253891	1
LOC101253893	1
LOC101253915	1
LOC101253936	1
LOC101253954	1
LOC101253987	1
LOC101254033	1
LOC101254036	1
LOC101254043	1
LOC101254045	1
LOC101254055	1
LOC101254075	1
LOC101254088	1
LOC101254100	1
LOC101254155	1
LOC101254166	1
LOC101254174	1
LOC101254183	1
LOC101254185	1
LOC101254191	1
LOC101254231	1
LOC101254244	1
LOC101254249	1
LOC101254281	1
LOC101254286	1
LOC101254289	1
LOC101254292	1
LOC101254300	1
LOC101254305	1
LOC101254322	1
LOC101254345	1
LOC101254362	1
LOC101254370	1
LOC101254385	1
LOC101254386	1
LOC101254398	1
LOC101254402	1
LOC101254409	1
LOC101254438	1
LOC101254444	1
LOC101254467	1
LOC101254470	1
LOC101254490	1
LOC101254505	1
LOC101254516	1
LOC101254521	1
LOC101254533	1
LOC101254545	1
LOC101254557	1
LOC101254571	1
LOC101254579	1
LOC101254592	1
LOC101254595	1
LOC101254596	1
LOC101254619	1
LOC101254625	1
LOC101254632	1
LOC101254643	1
LOC101254657	1
LOC101254662	1
LOC101254663	1
LOC101254673	1
LOC101254675	1
LOC101254678	1
LOC101254700	1
LOC101254713	1
LOC101254728	1
LOC101254746	1
LOC101254747	1
LOC101254749	1
LOC101254767	1
LOC101254810	1
LOC101254811	1
LOC101254817	1
LOC101254820	1
LOC101254845	1
LOC101254854	1
LOC101254855	1
LOC101254868	1
LOC101254871	1
LOC101254884	1
LOC101254886	1
LOC101254910	1
LOC101254913	1
LOC101254954	1
LOC101254959	1
LOC101254964	1
LOC101254972	1
LOC101254988	1
LOC101255011	1
LOC101255029	1
LOC101255060	1
LOC101255062	1
LOC101255065	1
LOC101255067	1
LOC101255098	1
LOC101255111	1
LOC101255116	1
LOC101255119	1
LOC101255123	1
LOC101255132	1
LOC101255148	1
LOC101255149	1
LOC101255154	1
LOC101255155	1
LOC101255168	1
LOC101255181	1
LOC101255202	1
LOC101255237	1
LOC101255251	1
LOC101255263	1
LOC101255269	1
LOC101255285	1
LOC101255292	1
LOC101255298	1
LOC101255313	1
LOC101255322	1
LOC101255332	1
LOC101255341	1
LOC101255354	1
LOC101255356	1
LOC101255362	1
LOC101255371	1
LOC101255379	1
LOC101255416	1
LOC101255440	1
LOC101255443	1
LOC101255444	1
LOC101255450	1
LOC101255456	1
LOC101255480	1
LOC101255495	1
LOC101255498	1
LOC101255510	1
LOC101255511	1
LOC101255521	1
LOC101255525	1
LOC101255537	1
LOC101255546	1
LOC101255547	1
LOC101255558	1
LOC101255565	1
LOC101255581	1
LOC101255590	1
LOC101255592	1
LOC101255603	1
LOC101255625	1
LOC101255626	1
LOC101255632	1
LOC101255634	1
LOC101255647	1
LOC101255650	1
LOC101255652	1
LOC101255657	1
LOC101255664	1
LOC101255673	1
LOC101255697	1
LOC101255719	1
LOC101255720	1
LOC101255722	1
LOC101255747	1
LOC101255752	1
LOC101255761	1
LOC101255766	1
LOC101255768	1
LOC101255775	1
LOC101255776	1
LOC101255779	1
LOC101255785	1
LOC101255795	1
LOC101255817	1
LOC101255856	1
LOC101255861	1
LOC101255862	1
LOC101255870	1
LOC101255877	1
LOC101255893	1
LOC101255922	1
LOC101255971	1
LOC101255999	1
LOC101256007	1
LOC101256014	1
LOC101256015	1
LOC101256016	1
LOC101256030	1
LOC101256031	1
LOC101256040	1
LOC101256073	1
LOC101256080	1
LOC101256113	1
LOC101256122	1
LOC101256127	1
LOC101256135	1
LOC101256137	1
LOC101256161	1
LOC101256170	1
LOC101256184	1
LOC101256187	1
LOC101256197	1
LOC101256204	1
LOC101256205	1
LOC101256210	1
LOC101256221	1
LOC101256225	1
LOC101256253	1
LOC101256257	1
LOC101256265	1
LOC101256270	1
LOC101256278	1
LOC101256283	1
LOC101256302	1
LOC101256318	1
LOC101256331	1
LOC101256347	1
LOC101256363	1
LOC101256371	1
LOC101256390	1
LOC101256393	1
LOC101256415	1
LOC101256430	1
LOC101256437	1
LOC101256438	1
LOC101256452	1
LOC101256482	1
LOC101256490	1
LOC101256502	1
LOC101256512	1
LOC101256536	1
LOC101256537	1
LOC101256559	1
LOC101256568	1
LOC101256578	1
LOC101256596	1
LOC101256607	1
LOC101256626	1
LOC101256630	1
LOC101256631	1
LOC101256643	1
LOC101256655	1
LOC101256663	1
LOC101256664	1
LOC101256677	1
LOC101256681	1
LOC101256707	1
LOC101256713	1
LOC101256726	1
LOC101256738	1
LOC101256767	1
LOC101256778	1
LOC101256782	1
LOC101256783	1
LOC101256786	1
LOC101256790	1
LOC101256810	1
LOC101256812	1
LOC101256824	1
LOC101256828	1
LOC101256853	1
LOC101256856	1
LOC101256867	1
LOC101256871	1
LOC101256888	1
LOC101256897	1
LOC101256903	1
LOC101256911	1
LOC101256925	1
LOC101256941	1
LOC101256965	1
LOC101256984	1
LOC101256987	1
LOC101256991	1
LOC101257010	1
LOC101257029	1
LOC101257030	1
LOC101257048	1
LOC101257056	1
LOC101257077	1
LOC101257081	1
LOC101257083	1
LOC101257094	1
LOC101257095	1
LOC101257113	1
LOC101257126	1
LOC101257143	1
LOC101257156	1
LOC101257222	1
LOC101257226	1
LOC101257231	1
LOC101257240	1
LOC101257242	1
LOC101257270	1
LOC101257321	1
LOC101257335	1
LOC101257361	1
LOC101257365	1
LOC101257385	1
LOC101257400	1
LOC101257418	1
LOC101257443	1
LOC101257455	1
LOC101257467	1
LOC101257474	1
LOC101257482	1
LOC101257486	1
LOC101257508	1
LOC101257510	1
LOC101257524	1
LOC101257531	1
LOC101257532	1
LOC101257572	1
LOC101257606	1
LOC101257608	1
LOC101257659	1
LOC101257662	1
LOC101257682	1
LOC101257730	1
LOC101257735	1
LOC101257738	1
LOC101257739	1
LOC101257745	1
LOC101257774	1
LOC101257801	1
LOC101257802	1
LOC101257807	1
LOC101257810	1
LOC101257822	1
LOC101257870	1
LOC101257871	1
LOC101257909	1
LOC101257925	1
LOC101257932	1
LOC101257934	1
LOC101257947	1
LOC101258050	1
LOC101258063	1
LOC101258075	1
LOC101258080	1
LOC101258097	1
LOC101258116	1
LOC101258117	1
LOC101258143	1
LOC101258146	1
LOC101258163	1
LOC101258172	1
LOC101258206	1
LOC101258218	1
LOC101258222	1
LOC101258225	1
LOC101258234	1
LOC101258235	1
LOC101258242	1
LOC101258256	1
LOC101258266	1
LOC101258269	1
LOC101258273	1
LOC101258278	1
LOC101258285	1
LOC101258288	1
LOC101258304	1
LOC101258334	1
LOC101258336	1
LOC101258347	1
LOC101258352	1
LOC101258355	1
LOC101258375	1
LOC101258391	1
LOC101258408	1
LOC101258418	1
LOC101258425	1
LOC101258426	1
LOC101258448	1
LOC101258463	1
LOC101258465	1
LOC101258467	1
LOC101258470	1
LOC101258478	1
LOC101258493	1
LOC101258500	1
LOC101258508	1
LOC101258510	1
LOC101258550	1
LOC101258564	1
LOC101258571	1
LOC101258619	1
LOC101258627	1
LOC101258635	1
LOC101258647	1
LOC101258657	1
LOC101258677	1
LOC101258680	1
LOC101258715	1
LOC101258738	1
LOC101258746	1
LOC101258748	1
LOC101258751	1
LOC101258780	1
LOC101258807	1
LOC101258829	1
LOC101258830	1
LOC101258832	1
LOC101258850	1
LOC101258873	1
LOC101258884	1
LOC101258906	1
LOC101258929	1
LOC101258932	1
LOC101258941	1
LOC101258951	1
LOC101258957	1
LOC101258958	1
LOC101258965	1
LOC101258968	1
LOC101258971	1
LOC101258974	1
LOC101258983	1
LOC101259027	1
LOC101259028	1
LOC101259039	1
LOC101259048	1
LOC101259064	1
LOC101259076	1
LOC101259111	1
LOC101259131	1
LOC101259132	1
LOC101259172	1
LOC101259180	1
LOC101259233	1
LOC101259245	1
LOC101259261	1
LOC101259267	1
LOC101259270	1
LOC101259274	1
LOC101259276	1
LOC101259282	1
LOC101259283	1
LOC101259300	1
LOC101259304	1
LOC101259314	1
LOC101259320	1
LOC101259328	1
LOC101259337	1
LOC101259357	1
LOC101259369	1
LOC101259374	1
LOC101259375	1
LOC101259386	1
LOC101259391	1
LOC101259406	1
LOC101259411	1
LOC101259412	1
LOC101259418	1
LOC101259429	1
LOC101259437	1
LOC101259450	1
LOC101259451	1
LOC101259486	1
LOC101259491	1
LOC101259492	1
LOC101259500	1
LOC101259502	1
LOC101259508	1
LOC101259509	1
LOC101259510	1
LOC101259517	1
LOC101259519	1
LOC101259523	1
LOC101259535	1
LOC101259539	1
LOC101259550	1
LOC101259558	1
LOC101259569	1
LOC101259580	1
LOC101259587	1
LOC101259593	1
LOC101259598	1
LOC101259599	1
LOC101259602	1
LOC101259612	1
LOC101259613	1
LOC101259638	1
LOC101259645	1
LOC101259656	1
LOC101259699	1
LOC101259700	1
LOC101259704	1
LOC101259707	1
LOC101259734	1
LOC101259737	1
LOC101259756	1
LOC101259763	1
LOC101259767	1
LOC101259774	1
LOC101259800	1
LOC101259809	1
LOC101259810	1
LOC101259823	1
LOC101259852	1
LOC101259854	1
LOC101259880	1
LOC101259882	1
LOC101259885	1
LOC101259893	1
LOC101259898	1
LOC101259900	1
LOC101259901	1
LOC101259912	1
LOC101259979	1
LOC101259981	1
LOC101260003	1
LOC101260030	1
LOC101260035	1
LOC101260041	1
LOC101260065	1
LOC101260073	1
LOC101260087	1
LOC101260090	1
LOC101260091	1
LOC101260094	1
LOC101260096	1
LOC101260098	1
LOC101260109	1
LOC101260128	1
LOC101260157	1
LOC101260168	1
LOC101260173	1
LOC101260197	1
LOC101260248	1
LOC101260261	1
LOC101260264	1
LOC101260271	1
LOC101260279	1
LOC101260290	1
LOC101260315	1
LOC101260319	1
LOC101260322	1
LOC101260354	1
LOC101260361	1
LOC101260387	1
LOC101260402	1
LOC101260403	1
LOC101260422	1
LOC101260448	1
LOC101260477	1
LOC101260494	1
LOC101260497	1
LOC101260501	1
LOC101260510	1
LOC101260516	1
LOC101260527	1
LOC101260529	1
LOC101260533	1
LOC101260535	1
LOC101260538	1
LOC101260552	1
LOC101260560	1
LOC101260571	1
LOC101260610	1
LOC101260614	1
LOC101260639	1
LOC101260642	1
LOC101260658	1
LOC101260668	1
LOC101260675	1
LOC101260685	1
LOC101260697	1
LOC101260716	1
LOC101260742	1
LOC101260756	1
LOC101260771	1
LOC101260787	1
LOC101260816	1
LOC101260822	1
LOC101260823	1
LOC101260836	1
LOC101260852	1
LOC101260853	1
LOC101260855	1
LOC101260876	1
LOC101260884	1
LOC101260887	1
LOC101260894	1
LOC101260905	1
LOC101260911	1
LOC101260914	1
LOC101260942	1
LOC101260989	1
LOC101260992	1
LOC101260995	1
LOC101261014	1
LOC101261025	1
LOC101261065	1
LOC101261069	1
LOC101261071	1
LOC101261092	1
LOC101261106	1
LOC101261129	1
LOC101261138	1
LOC101261158	1
LOC101261175	1
LOC101261179	1
LOC101261193	1
LOC101261213	1
LOC101261227	1
LOC101261243	1
LOC101261254	1
LOC101261257	1
LOC101261260	1
LOC101261268	1
LOC101261269	1
LOC101261274	1
LOC101261291	1
LOC101261296	1
LOC101261298	1
LOC101261316	1
LOC101261333	1
LOC101261334	1
LOC101261340	1
LOC101261357	1
LOC101261382	1
LOC101261388	1
LOC101261390	1
LOC101261403	1
LOC101261414	1
LOC101261415	1
LOC101261419	1
LOC101261423	1
LOC101261432	1
LOC101261440	1
LOC101261453	1
LOC101261464	1
LOC101261476	1
LOC101261480	1
LOC101261495	1
LOC101261509	1
LOC101261525	1
LOC101261534	1
LOC101261582	1
LOC101261588	1
LOC101261593	1
LOC101261608	1
LOC101261616	1
LOC101261620	1
LOC101261635	1
LOC101261657	1
LOC101261674	1
LOC101261683	1
LOC101261686	1
LOC101261698	1
LOC101261700	1
LOC101261703	1
LOC101261704	1
LOC101261706	1
LOC101261713	1
LOC101261728	1
LOC101261729	1
LOC101261754	1
LOC101261766	1
LOC101261783	1
LOC101261786	1
LOC101261789	1
LOC101261801	1
LOC101261839	1
LOC101261853	1
LOC101261864	1
LOC101261868	1
LOC101261869	1
LOC101261870	1
LOC101261871	1
LOC101261872	1
LOC101261888	1
LOC101261915	1
LOC101261934	1
LOC101261955	1
LOC101261981	1
LOC101261991	1
LOC101261998	1
LOC101262029	1
LOC101262052	1
LOC101262059	1
LOC101262074	1
LOC101262091	1
LOC101262092	1
LOC101262094	1
LOC101262096	1
LOC101262109	1
LOC101262111	1
LOC101262125	1
LOC101262139	1
LOC101262140	1
LOC101262155	1
LOC101262157	1
LOC101262161	1
LOC101262180	1
LOC101262181	1
LOC101262192	1
LOC101262198	1
LOC101262216	1
LOC101262223	1
LOC101262236	1
LOC101262240	1
LOC101262245	1
LOC101262299	1
LOC101262300	1
LOC101262314	1
LOC101262329	1
LOC101262334	1
LOC101262361	1
LOC101262375	1
LOC101262384	1
LOC101262392	1
LOC101262429	1
LOC101262432	1
LOC101262444	1
LOC101262459	1
LOC101262463	1
LOC101262468	1
LOC101262477	1
LOC101262484	1
LOC101262487	1
LOC101262502	1
LOC101262531	1
LOC101262548	1
LOC101262552	1
LOC101262562	1
LOC101262590	1
LOC101262597	1
LOC101262598	1
LOC101262621	1
LOC101262622	1
LOC101262624	1
LOC101262632	1
LOC101262648	1
LOC101262650	1
LOC101262655	1
LOC101262673	1
LOC101262677	1
LOC101262692	1
LOC101262737	1
LOC101262744	1
LOC101262752	1
LOC101262755	1
LOC101262756	1
LOC101262773	1
LOC101262788	1
LOC101262792	1
LOC101262795	1
LOC101262818	1
LOC101262824	1
LOC101262836	1
LOC101262839	1
LOC101262842	1
LOC101262861	1
LOC101262897	1
LOC101262914	1
LOC101262919	1
LOC101262956	1
LOC101262972	1
LOC101262973	1
LOC101262989	1
LOC101263001	1
LOC101263002	1
LOC101263003	1
LOC101263012	1
LOC101263022	1
LOC101263023	1
LOC101263026	1
LOC101263029	1
LOC101263033	1
LOC101263034	1
LOC101263047	1
LOC101263070	1
LOC101263083	1
LOC101263085	1
LOC101263097	1
LOC101263106	1
LOC101263143	1
LOC101263178	1
LOC101263187	1
LOC101263191	1
LOC101263193	1
LOC101263209	1
LOC101263229	1
LOC101263237	1
LOC101263238	1
LOC101263242	1
LOC101263269	1
LOC101263273	1
LOC101263276	1
LOC101263291	1
LOC101263296	1
LOC101263297	1
LOC101263312	1
LOC101263340	1
LOC101263369	1
LOC101263371	1
LOC101263376	1
LOC101263383	1
LOC101263384	1
LOC101263388	1
LOC101263392	1
LOC101263433	1
LOC101263458	1
LOC101263475	1
LOC101263480	1
LOC101263486	1
LOC101263488	1
LOC101263499	1
LOC101263500	1
LOC101263505	1
LOC101263509	1
LOC101263552	1
LOC101263571	1
LOC101263579	1
LOC101263581	1
LOC101263607	1
LOC101263656	1
LOC101263663	1
LOC101263671	1
LOC101263672	1
LOC101263674	1
LOC101263676	1
LOC101263684	1
LOC101263693	1
LOC101263703	1
LOC101263716	1
LOC101263718	1
LOC101263733	1
LOC101263758	1
LOC101263775	1
LOC101263787	1
LOC101263795	1
LOC101263811	1
LOC101263824	1
LOC101263825	1
LOC101263836	1
LOC101263840	1
LOC101263845	1
LOC101263847	1
LOC101263851	1
LOC101263860	1
LOC101263866	1
LOC101263870	1
LOC101263882	1
LOC101263884	1
LOC101263901	1
LOC101263902	1
LOC101263907	1
LOC101263919	1
LOC101263932	1
LOC101263942	1
LOC101263945	1
LOC101263966	1
LOC101263984	1
LOC101263986	1
LOC101263991	1
LOC101264014	1
LOC101264023	1
LOC101264044	1
LOC101264045	1
LOC101264067	1
LOC101264076	1
LOC101264095	1
LOC101264096	1
LOC101264107	1
LOC101264112	1
LOC101264132	1
LOC101264133	1
LOC101264148	1
LOC101264163	1
LOC101264167	1
LOC101264172	1
LOC101264186	1
LOC101264212	1
LOC101264215	1
LOC101264220	1
LOC101264239	1
LOC101264253	1
LOC101264273	1
LOC101264274	1
LOC101264290	1
LOC101264308	1
LOC101264324	1
LOC101264325	1
LOC101264339	1
LOC101264349	1
LOC101264352	1
LOC101264353	1
LOC101264365	1
LOC101264389	1
LOC101264392	1
LOC101264401	1
LOC101264407	1
LOC101264423	1
LOC101264436	1
LOC101264508	1
LOC101264517	1
LOC101264524	1
LOC101264542	1
LOC101264573	1
LOC101264596	1
LOC101264603	1
LOC101264612	1
LOC101264625	1
LOC101264642	1
LOC101264650	1
LOC101264687	1
LOC101264697	1
LOC101264713	1
LOC101264715	1
LOC101264724	1
LOC101264739	1
LOC101264747	1
LOC101264753	1
LOC101264808	1
LOC101264814	1
LOC101264822	1
LOC101264846	1
LOC101264863	1
LOC101264873	1
LOC101264876	1
LOC101264891	1
LOC101264897	1
LOC101264917	1
LOC101264919	1
LOC101264937	1
LOC101264938	1
LOC101264945	1
LOC101264953	1
LOC101264970	1
LOC101264975	1
LOC101264985	1
LOC101264986	1
LOC101264987	1
LOC101264992	1
LOC101264995	1
LOC101265005	1
LOC101265009	1
LOC101265026	1
LOC101265031	1
LOC101265034	1
LOC101265075	1
LOC101265080	1
LOC101265084	1
LOC101265085	1
LOC101265088	1
LOC101265093	1
LOC101265097	1
LOC101265103	1
LOC101265121	1
LOC101265124	1
LOC101265130	1
LOC101265134	1
LOC101265140	1
LOC101265165	1
LOC101265173	1
LOC101265175	1
LOC101265177	1
LOC101265182	1
LOC101265200	1
LOC101265204	1
LOC101265217	1
LOC101265228	1
LOC101265250	1
LOC101265256	1
LOC101265257	1
LOC101265272	1
LOC101265285	1
LOC101265296	1
LOC101265330	1
LOC101265339	1
LOC101265377	1
LOC101265385	1
LOC101265392	1
LOC101265396	1
LOC101265400	1
LOC101265401	1
LOC101265407	1
LOC101265411	1
LOC101265417	1
LOC101265423	1
LOC101265455	1
LOC101265488	1
LOC101265497	1
LOC101265553	1
LOC101265557	1
LOC101265600	1
LOC101265614	1
LOC101265615	1
LOC101265619	1
LOC101265620	1
LOC101265624	1
LOC101265633	1
LOC101265639	1
LOC101265664	1
LOC101265665	1
LOC101265704	1
LOC101265706	1
LOC101265707	1
LOC101265727	1
LOC101265731	1
LOC101265735	1
LOC101265740	1
LOC101265765	1
LOC101265784	1
LOC101265800	1
LOC101265802	1
LOC101265807	1
LOC101265808	1
LOC101265837	1
LOC101265838	1
LOC101265842	1
LOC101265846	1
LOC101265854	1
LOC101265860	1
LOC101265865	1
LOC101265867	1
LOC101265891	1
LOC101265917	1
LOC101265932	1
LOC101265937	1
LOC101265948	1
LOC101265965	1
LOC101265972	1
LOC101265975	1
LOC101265987	1
LOC101266019	1
LOC101266025	1
LOC101266096	1
LOC101266100	1
LOC101266128	1
LOC101266135	1
LOC101266156	1
LOC101266178	1
LOC101266179	1
LOC101266181	1
LOC101266186	1
LOC101266199	1
LOC101266207	1
LOC101266211	1
LOC101266212	1
LOC101266228	1
LOC101266240	1
LOC101266251	1
LOC101266254	1
LOC101266265	1
LOC101266274	1
LOC101266289	1
LOC101266295	1
LOC101266320	1
LOC101266356	1
LOC101266357	1
LOC101266364	1
LOC101266372	1
[truncated: 6,324 more rows]

## Sheet: S7
Supplementary Table 7. Raw RNA-seq reads count.
Gene_ID	NMYC_SS	NMYC_SS	NMYC_SS	MYC_SS	MYC_SS	MYC_SS	NMYC_NS	NMYC_NS	NMYC_NS
2-CP1	181.041	325.969	226.754	257.595	286.939	245.709	551.265	375.535	589.159
2-CP2	243.623	310.858	294.577	295.047	307.365	276.981	308.088	222.689	318.742
20ox-1	2.23508	16.1905	3.03688	7.30767	7.78139	1.78697	28.0961	29.3545	35.987
20ox-2	0	0	0	0	0.972674	0	0	0	0
20ox-3	14.528	18.3493	25.3073	44.7595	52.5244	59.8635	33.9091	23.2811	22.6204
2A11	3.35261	15.1112	13.1598	26.4903	15.5628	8.93486	13.5636	28.3423	10.282
3OH-1	0	0	2.02459	37.4518	30.1529	42.8873	3.87532	0	6.16921
3OH-2	0	0	0	0	0	0	0	0	0
4CL	3129.11	3259.69	3026.76	2457.2	3044.47	3306.79	3302.74	3097.4	2389.54
5PT1	1439.39	1454.99	1871.73	1714.56	1269.34	2517.84	1113.19	1656	1927.88
5PT2	1167.83	882.923	1051.77	487.787	468.829	469.974	785.722	1097.25	1038.48
5PT3	119.577	141.397	151.844	120.576	132.284	117.047	122.073	120.455	123.384
5PT4	284.972	274.16	325.959	147.98	242.196	145.638	276.117	391.731	384.547
7SLRNA	14.528	23.7461	86.045	15.5288	12.6448	23.2306	20.3455	507.124	70.9459
7k-LTP	7.82276	0	0	2.74037	4.86337	0	0	0	0
9612	1047.13	1206.73	1068.98	351.681	3156.33	512.861	306.151	471.696	470.916
AADC1A	286.09	354.033	223.717	63.9421	166.327	155.467	46.5039	36.44	81.2279
AADC1B	86.0504	132.762	78.9589	19.1826	78.7866	37.5264	37.7844	30.3667	31.8742
AADC2	508.48	561.272	476.79	222.884	574.85	470.867	148.231	309.74	416.422
AAP1	116.224	132.762	162.979	256.682	228.578	181.378	102.696	108.308	141.892
AAP2	3863.33	6183.7	5922.93	5180.22	3846.93	5313.56	1497.81	1183.29	1204.02
AAP3	48.0541	42.0954	54.6639	22.8365	22.3715	47.3547	14.5325	14.1711	29.8178
AAT	0	0	0	0.913458	0	0	0	0	0
AAT2	130.752	94.9844	107.303	102.307	60.3058	91.1356	106.571	115.393	126.469
ABC1K1	131.869	117.651	115.401	135.192	111.857	139.384	100.758	144.748	147.033
ABC1K3	220.155	206.159	210.557	174.471	209.125	199.247	200.548	216.616	199.471
ABI3	99.4609	60.4446	71.8728	54.8075	29.1802	60.757	76.5376	168.029	155.258
ACA10	2762.55	2676.83	2846.57	2360.38	2657.34	2351.65	2674.94	2798.8	2729.87
ACI112	1198	1248.83	1102.39	219.23	141.038	151.893	715.966	766.253	754.7
ACI13	55.8769	82.032	67.8237	92.2593	99.2127	66.1179	105.603	94.1368	100.764
ACI14	163.16	183.493	184.237	144.326	177.027	146.532	164.701	142.724	188.161
ACI19	117.341	156.508	160.955	86.7785	124.502	100.07	1604.38	3447.63	3386.89
ACI29	1066.13	1638.48	1381.78	1418.6	1706.07	1430.47	2444.36	1398.89	2410.1
ACI36	2020.51	2415.63	1916.27	1572.06	2124.32	1507.31	3192.3	2887.87	3067.12
ACI39	355.377	425.271	419.09	396.441	436.731	411.897	685.932	429.183	763.954
ACO1	432.487	855.939	543.602	74.9036	550.533	291.276	26.1584	21.2567	66.8331
ACO3	1346.63	1399.94	1510.34	449.421	497.036	444.062	146.293	307.716	216.95
ACO4	1906.52	1813.34	2094.44	741.728	557.342	491.417	870.01	812.816	520.27
ACO4-like	2106.56	1579.12	2117.72	3311.29	2314.96	2729.6	1273.04	1216.69	1316.1
ACS1A	151.985	188.889	260.159	58.4613	87.5406	117.047	148.231	134.626	101.792
ACS2	162.043	155.429	155.893	21.923	59.3331	92.029	6.78182	4.04889	9.25381
ACS3	84.9329	88.5082	77.9466	10.9615	15.5628	19.6567	10.6571	3.03667	11.3102
ACS4	0	2.15874	0	0	0	0	0.968831	0	0
ACS5	0	0	1.01229	0	0	0	0	0	0
ACS6	200.039	273.08	193.348	77.644	152.71	117.94	99.7896	56.6845	85.3407
ACS7B	0	0	0	0	0	0	0	0	0
ACS8	0	0	0	0	1.94535	0	0	0	0
ACT	19845.2	15797.6	18476.4	18317.6	15416.9	19182.2	23300.4	23266	21885.3
ADC	3549.3	4400.59	4711.21	2248.02	4799.17	3177.24	5153.21	7041.03	5377.49
ADH	278.267	238.54	308.75	348.941	319.037	246.602	267.397	296.582	279.671
ADH2	1230.41	1126.86	1468.84	4336.19	4665.92	4563.93	5118.33	4887.02	7154.22
ADH3	2818.43	2997.41	3115.84	2416.1	2881.06	2250.69	2931.68	2885.85	2873.82
AFRR	3407.37	3999.06	4079.54	3886.77	4311.86	3801.78	6018.38	6419.52	5408.34
AGAL	531.948	549.399	682.286	272.211	247.059	231.413	470.852	539.515	455.493
AGO10	89.403	131.683	67.8237	73.0767	103.103	85.7746	120.135	85.0268	150.117
AGO1B	4874.7	3822.04	4370.07	4349.89	4288.52	3983.16	4710.46	5281.78	5060.81
AGO2A	1765.71	1947.18	1792.77	1103.46	1276.15	1183.87	1127.72	1264.27	1227.67
AGO3	15.6455	24.8255	19.2336	46.5864	73.9232	25.0176	31.9714	20.2445	14.3948
AGO4A	10379.7	8183.77	8448.6	9047.8	7852.4	9296.72	7528.79	7714.16	7419.5
AGO4B	1181.24	1030.8	770.355	725.286	651.691	654.032	813.818	768.278	881.168
AGO4D	0	0	0	0	0	0	0	0	0
AGO5	72.6399	39.9366	87.0572	71.2497	90.4587	79.5202	79.4441	100.21	53.4665
AGO6	208.98	166.223	175.127	179.038	172.163	188.526	261.584	260.141	244.712
AGO7	137.457	89.5876	106.291	122.403	138.12	141.171	119.166	131.589	130.582
AGP-1	1671.84	3325.53	3133.05	1166.49	2263.41	1878.11	4843.19	3446.62	3442.42
AGP-S2	1109.71	1084.77	1075.06	978.314	1027.14	945.308	746.969	806.742	818.448
AI	916.381	905.59	1057.85	496.921	665.309	632.588	474.727	549.637	514.101
AIM1	7.82276	20.508	9.11064	5.48075	11.6721	11.6153	0	1.01222	3.0846
AML1	1986.98	1984.96	2020.54	2000.47	1976.47	1979.96	1688.67	1761.27	1737.66
AMT1-2	815.802	949.844	1334.2	693.315	698.38	856.853	1927.97	2936.46	2409.08
AMT1-3	0	4.31747	3.03688	0.913458	3.8907	2.68046	2.90649	2.02445	2.0564
AN2	15.6455	22.6667	23.2828	6.39421	6.80872	0.893486	19.3766	5.06112	9.25381
AN34	1424.86	1671.94	1606.51	1539.18	2436.55	1710.13	1844.65	1850.34	1383.96
AN35	3980.67	4103.76	4302.25	3514.07	4388.7	3400.61	2893.9	2797.79	2441.98
ANT1	0	0	0	0	0	0	0	0	0
AO	839.271	1943.94	1270.43	258.509	986.291	351.14	311.964	317.838	453.437
AO1	975.61	641.145	946.495	1678.02	1843.22	1578.79	1264.32	1556.8	1022.03
AOC	871.679	919.622	1044.69	878.747	780.084	792.522	2396.89	5317.21	4546.71
AOS2	1002.43	977.908	895.88	962.785	683.79	863.107	737.28	686.288	645.71
AOS3	36.8787	804.129	53.6516	117.836	368.643	342.205	271.273	401.853	58.6075
AP1M2	652.642	677.843	712.655	748.122	692.544	794.309	727.592	539.515	622.062
AP2b	506.245	619.557	640.782	392.787	323.9	383.305	468.914	544.576	485.311
APS-AA2	131.869	153.27	115.401	145.24	114.776	141.171	111.416	150.821	126.469
APS1	117.341	170.54	137.672	122.403	149.792	148.319	266.429	263.178	231.345
APX1	4023.14	4730.87	4962.26	8089.59	8637.34	8545.3	6836.07	5303.04	6385.13
APX2	1249.41	1435.56	1534.64	1692.64	1876.29	1751.23	2227.34	1778.48	2100.62
APX6	108.401	119.81	135.647	152.548	153.682	114.366	102.696	118.43	139.835
APX7	599	684.32	727.839	798.363	840.39	820.22	960.111	614.42	849.294
ARD	2378.12	2208.39	2412.3	2334.8	2332.47	2341.83	1777.8	2130.73	1773.65
AREB	2077.5	1875.94	1794.8	1572.98	875.406	1316.1	865.166	1108.38	934.635
ARF1	673.875	724.256	652.929	815.718	837.472	807.711	629.74	706.532	563.454
ARF10	162.043	218.032	210.557	183.605	307.365	161.721	229.613	170.054	187.133
ARF12	4235.47	3718.42	4372.1	4221.09	3466.61	4219.04	6298.37	6371.95	5479.28
ARF13	927.556	869.971	925.236	1122.64	901.669	1162.43	486.353	510.161	593.272
ARF14	0	0	0	0	0	0	0	0	0
ARF16	67.0523	63.6827	51.627	63.9421	50.579	43.7808	23.2519	19.2322	21.5922
ARF17	60.347	38.8573	51.627	29.2307	31.1256	25.9111	32.9403	14.1711	34.9588
ARF19	1638.31	1217.53	1543.75	1347.35	1443.45	1409.92	1313.73	1757.22	1571.09
ARF19-1	919.733	811.685	831.093	975.573	1043.68	1009.64	1081.22	1264.27	1307.87
ARF2	6623.65	4466.43	5086.78	5824.21	4144.56	5396.65	5177.43	7159.46	6130.14
ARF3	1152.18	791.177	1108.46	1167.4	1068.97	1103.45	831.257	1074.98	845.181
ARF4	1864.05	1043.75	1700.65	1806.82	2041.64	1587.72	1301.14	1632.72	1318.15
ARF5	578.884	521.335	512.221	675.959	723.669	686.197	633.615	459.55	454.465
ARF6	692.873	542.922	697.47	932.641	839.418	978.367	655.899	665.031	605.611
ARF8-1	507.362	498.668	442.372	373.604	555.397	411.003	428.223	418.048	412.309
ARF9	184.394	182.413	196.385	292.307	207.18	285.022	159.857	155.882	140.864
ARG1	189.981	191.048	200.434	149.807	176.054	125.981	64.9117	119.442	78.1433
ARG2	0	8.63495	1.01229	0	0.972674	0	0	0	0
AROGP2	0	1.07937	0	0	0.972674	0	0.968831	0	0
AROGP3	283.855	364.827	443.385	504.229	414.359	334.164	1257.54	1231.88	482.226
ARPI	11.1754	74.4764	42.5163	94.9997	41.825	50.9287	575.486	366.425	256.022
ARS1	1104.13	1003.81	1111.5	481.393	385.179	510.18	899.075	1121.54	806.11
AS	176.571	167.302	182.213	338.893	330.709	354.714	372.031	267.227	337.25
ASAT1	0	0	0	0	0	0	0	0	0
ASCL	298.383	332.445	263.196	254.855	279.157	271.62	322.621	247.995	279.671
ASH1	555.416	884.003	681.274	600.142	936.685	552.174	687.87	812.816	246.768
ASH2	5.58769	5.39684	4.04917	2.74037	1.94535	1.78697	4.84415	7.08557	0
ASH3	0	0	0	0	0	1.78697	0	0	0
ASR1	12148.8	10658.8	14156.9	14574.2	16000.5	11568.9	7848.5	10385.4	7811.24
ASR3	6.70523	6.47621	8.09835	3.65383	4.86337	27.6981	5.81299	2.02445	9.25381
ASS	345.319	546.16	439.335	559.95	583.604	639.736	888.418	548.625	714.6
AT1	1.11754	1.07937	1.01229	0	14.5901	1.78697	30.0338	42.5134	78.1433
AT2	0	0	0	0	0	0	0	0	0
AT3	0	72.3177	18.2213	1.82692	17.5081	13.4023	24.2208	50.6112	27.7614
AUREA	70.4049	48.5716	64.7868	63.9421	76.8412	50.9287	61.0364	56.6845	84.3125
Acx1A	1298.58	1352.45	1461.75	1268.79	1446.37	1436.73	1305.02	1210.62	1071.39
Acx1B	0	1.07937	0	0	0	0	0	0	0
AdBiL	1798.12	1475.5	1718.87	1572.98	1496.95	1602.91	1438.71	1423.19	1339.75
Adi3	347.554	255.81	303.688	408.316	375.452	379.731	217.018	167.017	215.922
AgpL1	4146.06	3616.96	6466.53	4011	4565.73	3908.11	4641.67	5760.56	3327.26
AnthOMT	10.0578	12.9524	6.07376	0	0.972674	0	0	0	10.282
Aqp2	1281.82	1402.1	1076.07	1843.36	1772.21	1391.16	1585.01	1253.13	1091.95
ArcA1	3758.28	4586.24	3852.79	3586.24	3802.18	3716.9	5934.09	3877.83	5952.26
ArcA2	1536.61	2065.91	1570.07	1875.33	2152.53	2239.08	3590.49	1743.05	3485.6
Asc-1	163.16	278.477	227.766	77.644	129.366	88.4551	112.384	132.601	127.497
Asr2	34.6437	61.524	53.6516	24.6634	116.721	60.757	89.1324	11.1345	45.2409
Asr4	2100.97	1255.31	1686.48	1871.68	1275.18	1407.24	598.738	693.373	1088.87
BAM1	2163.55	2392.96	2912.37	1056.87	1026.17	927.438	929.109	1116.48	696.092
BBR/BPC1	1198	1111.75	1249.17	1092.5	1128.3	1043.59	1097.69	1151.91	1170.09
BBR/BPC2	989.021	1113.91	912.077	944.516	843.308	893.486	753.75	905.94	758.813
BBR/BPC3	157.573	130.604	124.512	180.865	130.338	129.555	82.3506	97.1735	121.328
BBR/BPC4	1128.71	1136.57	1094.29	1140	894.86	1067.72	778.94	781.437	732.079
BBR/BPC5	77.1101	77.7145	65.7991	87.692	81.7046	86.6681	91.0701	63.7701	95.6227
BCCP1	334.144	442.541	427.188	533.46	520.381	519.115	658.805	412.987	542.89
BI-1	629.174	772.828	798.7	731.68	816.073	761.25	963.987	954.527	990.158
BI-GST/GPX	158.69	247.175	215.619	158.942	249.005	128.662	239.301	203.457	148.061
BL2	409.019	247.175	372.524	398.268	519.408	346.672	210.236	341.119	187.133
BL3	584.472	566.668	630.659	515.19	436.731	500.352	467.945	500.038	431.845
BSL1	1100.77	958.479	1014.32	1014.85	1015.47	1116.86	840.945	953.515	893.507
BTF3	2980.47	3217.6	3018.66	2768.69	2717.65	2483	3965.43	3620.72	4039.8
BiP/grp78	1387.98	2163.05	1885.9	1587.59	3001.67	2288.22	4372.33	2363.54	3253.23
Bs4	65.9347	79.8733	77.9466	46.5864	80.7319	56.2896	162.764	214.591	230.317
Bti9	632.526	525.652	697.47	479.566	504.818	431.554	474.727	538.503	480.17
CAB-10A	29.056	52.8891	22.2705	7.30767	18.4808	11.6153	26.1584	13.1589	38.0434
CAB-8	68.1698	113.334	56.6884	14.6153	12.6448	9.82834	31.0026	15.1834	31.8742
CAB11	17.8806	31.3017	6.07376	0.913458	0.972674	8.93486	6.78182	0	9.25381
CAB12	0	0	0	0	0	0	0	0	0
CAB13	58.112	80.9526	26.3196	9.13458	8.75406	3.57394	21.3143	21.2567	38.0434
CAB1B	98.3433	147.873	59.7253	2.74037	3.8907	13.4023	8.71948	2.02445	50.3819
CAB4	192.216	268.763	258.135	30.1441	30.1529	34.8459	88.1636	68.8312	116.187
CAB5	5.58769	6.47621	5.06147	0	0	0.893486	0	0	1.0282
CAB6A	53.6418	37.7779	30.3688	5.48075	6.80872	3.57394	7.75065	3.03667	16.4512
CAB7	35.7612	51.8097	36.4426	7.30767	8.75406	8.04137	18.4078	11.1345	38.0434
CAB9	87.1679	107.937	49.6024	11.875	12.6448	7.14789	33.9091	11.1345	98.7073
CAS1	458.19	568.827	449.458	327.018	547.615	319.868	1053.12	935.295	675.528
CAT2	3064.29	3392.45	3061.18	2734.89	2088.33	2747.47	3911.17	4845.51	4548.76
CB5-A	1104.13	1192.7	1211.72	1004.8	1107.88	1040.02	1150	1053.72	1172.15
CB5-B	53.6418	60.4446	62.7622	78.5574	62.2511	73.2658	121.104	110.332	139.835
CBF1	108.401	323.811	272.307	75.817	133.256	93.816	20.3455	60.7334	50.3819
CBL1	295.03	323.811	281.418	262.163	249.005	276.981	305.182	256.093	257.05
CBL10	165.396	195.366	179.176	94.9997	96.2947	102.751	90.1013	74.9045	71.9741
CBL2	334.144	275.239	328.995	292.307	268.458	243.922	282.899	284.435	294.066
CCD7	97.2258	103.619	182.213	183.605	130.338	129.555	304.213	364.4	155.258
CCH	473.836	548.319	504.122	682.353	604.03	538.772	839.008	963.637	828.73
CCR1	1031.49	1066.42	1164.14	1801.34	1851.97	1526.07	1428.06	1770.38	826.674
CCR2	308.44	307.62	429.212	781.92	661.418	731.765	440.818	424.122	158.343
CCS	371.022	447.938	345.192	317.883	319.037	333.27	285.805	267.227	263.22
CD1	0	0	0	0	0	0	1.93766	0	0
CD2	253.681	287.112	114.389	59.3748	90.4587	64.331	138.543	73.8923	212.838
CD4A	777.806	810.606	723.79	712.497	721.724	792.522	992.083	824.962	978.848
CD4B	9418.61	6592.78	8085.19	6750.46	5332.2	7014.76	6500.86	7092.65	6779.96
CDKC	476.071	371.303	504.122	482.306	453.266	515.541	487.322	539.515	519.242
CDPK1	1281.82	1465.78	1478.96	1344.61	1305.33	1350.06	1615.04	1370.55	1428.17
CDPK2	782.276	904.511	830.081	861.391	963.92	806.818	960.111	1028.42	893.507
CER6	155.338	158.667	125.524	267.643	187.726	161.721	60.0675	42.5134	38.0434
CEVI-1	212.332	115.492	237.889	21.923	1791.67	93.816	55.2234	37.4523	163.484
CHI1	17.8806	25.9048	29.3565	25.5768	35.0163	25.9111	24.2208	28.3423	37.0152
CHI14	56.9944	74.4764	41.504	14.6153	92.404	16.9762	5.81299	4.04889	10.282
CHI17	265.974	248.255	208.532	45.6729	285.966	57.1831	8.71948	3.03667	17.4794
CHI3	1349.99	4996.4	3399.28	411.97	4322.56	1430.47	31.0026	36.44	89.4535
CHI9	776.689	1904.01	1209.69	141.586	618.621	365.436	460.195	249.007	751.615
CHLN	80.4627	51.8097	90.0941	42.9325	39.8796	45.5678	360.405	320.875	579.905
CHRD	333.026	401.525	376.573	389.133	393.933	351.14	497.01	346.18	435.957
CHRDi	8.9403	76.6352	4.04917	11.875	33.0709	16.0827	9.68831	18.22	2.0564
CHS1	0	8.63495	1.01229	0	0	1.78697	2.90649	1.01222	29.8178
CHS2	4.47015	9.71432	9.11064	0.913458	0	0	3.87532	0	79.1715
CIP1	1545.55	1665.47	1648.01	88.6055	97.2674	76.8398	1099.62	1032.47	1205.05
CIP2a	778.924	860.257	859.437	1320.86	1228.49	1129.37	829.319	973.759	853.407
CIP2b	3738.16	3817.73	3888.22	2955.04	2317.88	2725.13	2231.22	2146.93	2426.55
CIP4	685.051	677.843	696.458	669.565	528.162	603.996	502.823	570.894	550.088
CIP5	69.2873	55.0478	79.9712	94.9997	91.4313	118.834	119.166	109.32	93.5663
CIP6	594.53	669.208	647.868	644.902	620.566	602.209	704.34	762.204	624.118
CIPK11	749.868	1374.04	1113.52	150.721	264.567	234.987	130.792	79.9657	94.5945
CIPK14	771.101	700.51	791.614	824.853	687.68	672.795	552.234	693.373	542.89
CIPK6	479.424	648.7	477.803	327.018	307.365	352.927	779.909	564.821	578.877
CITRX	120.694	113.334	102.242	84.9516	103.103	73.2658	137.574	171.066	170.681
CLV2	130.752	70.1589	104.266	105.961	125.475	110.792	83.3195	66.8068	89.4535
CMPG1	27.9384	49.6509	51.627	7.30767	45.7157	14.2958	2.90649	3.03667	6.16921
CNGC15	239.153	192.128	291.541	329.758	267.485	310.933	251.896	281.398	231.345
CNGC5	1080.66	917.463	1034.56	726.199	657.528	746.954	1046.34	1202.52	1013.81
CNX61.0	2799.43	3324.45	3456.98	4101.43	5126.96	4954.38	5376.04	3783.69	4914.8
CO1	87.1679	131.683	129.574	0.913458	3.8907	1.78697	87.1948	147.785	124.412
CO3	2.23508	0	3.03688	2.74037	0.972674	0	2.90649	0	3.0846
COBRA-like	2754.73	2533.28	3287.93	4195.51	4340.07	3849.14	6254.77	5977.18	4365.74
COP1	785.629	634.669	713.667	600.142	498.982	586.127	498.948	550.65	541.862
CPA	1248.29	1118.23	1149.97	1205.76	1181.8	1022.15	1571.44	1577.04	1451.82
CPS	3.35261	2.15874	8.09835	19.1826	41.825	17.8697	27.1273	69.8434	37.0152
CPT3	73.7575	114.413	86.045	128.798	106.021	105.431	119.166	132.601	93.5663
CPT4	75.9926	50.7303	87.0572	83.1247	44.743	76.8398	66.8493	92.1123	54.4947
CPT7	0	0	0	0	0	0	0	2.02445	1.0282
CQW56_mgp01	0	0	0	0	0	0	0	0	0
CQW56_mgp02	0	0	0	0	0	0	0	0	0
CQW56_mgp03	0	0	0	0	0	0	0	0	0
CQW56_mgp04	21.2332	9.71432	16.1967	15.5288	13.6174	19.6567	12.5948	13.1589	17.4794
CQW56_mgp05	4.47015	17.2699	6.07376	0.913458	3.8907	3.57394	3.87532	14.1711	7.19741
CQW56_mgp06	0	0	0	0	0	0	0	1.01222	1.0282
CQW56_mgp07	1.11754	2.15874	4.04917	0.913458	0.972674	0.893486	0.968831	3.03667	3.0846
CQW56_mgp08	13.4105	15.1112	16.1967	1.82692	15.5628	12.5088	5.81299	24.2934	15.423
CQW56_mgp09	5.58769	7.55558	8.09835	1.82692	6.80872	3.57394	0.968831	8.09779	7.19741
CQW56_mgp10	1.11754	5.39684	4.04917	6.39421	2.91802	9.82834	3.87532	9.11001	7.19741
CQW56_mgp11	29.056	28.0636	32.3934	31.0576	22.3715	25.0176	19.3766	36.44	27.7614
CQW56_mgp12	18.9981	19.4286	21.2582	7.30767	18.4808	8.04137	6.78182	31.3789	22.6204
CQW56_mgp13	18.9981	21.5874	21.2582	16.4422	31.1256	32.1655	40.6909	59.7212	28.7896
CQW56_mgp14	0	0	0	0	0	0	0	0	0
CQW56_mgp15	0	0	0	0	0	0	0	0	0
CQW56_mgp16	27.9384	23.7461	22.2705	9.13458	16.5355	25.9111	12.5948	30.3667	20.564
CQW56_mgp17	0	0	0	0.913458	0	0	0	0	0
CQW56_mgp18	0	0	0	0	0	0	0	0	0
CQW56_mgp19	1.11754	3.23811	1.01229	0	0.972674	0.893486	0.968831	4.04889	4.1128
CQW56_mgp20	1.11754	4.31747	11.1352	2.74037	4.86337	2.68046	2.90649	2.02445	2.0564
CQW56_mgp21	0	0	0	0	0	0.893486	0	0	0
CQW56_mgp22	0	0	0	0	0.972674	0.893486	1.93766	1.01222	0
CQW56_mgp23	147.515	185.651	172.09	94.9997	143.956	159.04	118.197	195.359	149.089
CQW56_mgp24	1.11754	1.07937	3.03688	1.82692	0.972674	3.57394	1.93766	9.11001	1.0282
CQW56_mgp25	0	0	0	0	0	0	0	0	0
CQW56_mgp26	0	0	0	0	0	0	0	0	0
CQW56_mgp27	0	0	0	0	0	0	0	0	0
CQW56_mgp28	3.35261	2.15874	7.08606	8.22112	5.83604	2.68046	7.75065	18.22	18.5076
CQW56_mgp29	1.11754	2.15874	2.02459	3.65383	3.8907	0	1.93766	2.02445	2.0564
CQW56_mgp30	21.2332	39.9366	27.3319	14.6153	29.1802	12.5088	31.0026	35.4278	30.846
CQW56_mgp31	15.6455	7.55558	20.2459	4.56729	17.5081	13.4023	7.75065	13.1589	13.3666
CQW56_mgp32	18.9981	31.3017	28.3442	22.8365	31.1256	31.272	22.2831	25.3056	34.9588
CQW56_mgp33	25.7034	37.7779	21.2582	10.048	36.9616	32.1655	25.1896	86.039	27.7614
CQW56_mgp34	14.528	12.9524	20.2459	10.9615	19.4535	17.8697	17.439	32.3912	22.6204
CQW56_mgp35	5.58769	5.39684	4.04917	8.22112	3.8907	8.04137	6.78182	14.1711	6.16921
CQW56_mgp36	12.2929	15.1112	17.209	6.39421	20.4262	25.9111	26.1584	42.5134	12.3384
CQW56_mgp38	10.0578	7.55558	10.1229	8.22112	1.94535	4.46743	4.84415	5.06112	8.22561
CQW56_mgp39	5.58769	2.15874	12.1475	8.22112	0.972674	2.68046	2.90649	9.11001	7.19741
CQW56_mgp40	3.35261	5.39684	7.08606	2.74037	0.972674	0.893486	1.93766	2.02445	1.0282
CQW56_mgr01	2.23508	0	0	0	0	0	0	0	0
CQW56_mgr02	31.2911	22.6667	36.4426	24.6634	17.5081	18.7632	19.3766	57.6967	15.423
CQW56_mgr03	17.8806	15.1112	13.1598	13.7019	14.5901	15.1893	9.68831	32.3912	15.423
CQW56_mgr04	0	1.07937	0	0	0	0	0	0	0
CQW56_mgr05	3220.74	4064.9	5033.12	2868.26	4186.39	4006.39	4040.03	12131.5	3979.14
CQW56_mgt01	0	0	0	0	0	0	0	0	0
CQW56_mgt02	0	0	0	0	0	0	0	0	0
CQW56_mgt03	0	0	0	0	0	0	0	0	0
CQW56_mgt04	1.11754	1.07937	0	0	0	0	0	0	0
CQW56_mgt05	0	0	0	0.913458	0	0.893486	0	0	0
CQW56_mgt06	0	0	0	1.82692	0	0	0	0	0
CQW56_mgt07	0	0	0	0	0	0	0	0	0
CQW56_mgt08	0	0	0	0	0	0	0	0	0
CQW56_mgt09	0	0	0	0	0	0	0	0	0
CQW56_mgt10	0	0	0	0	0	0	0	0	0
CQW56_mgt11	0	0	0	0	0	0	0	0	0
CQW56_mgt12	0	2.15874	0	0	0	0.893486	0	0	1.0282
CQW56_mgt13	0	0	0	0	0	0	0	1.01222	0
CQW56_mgt14	0	0	0	0	0	0	0	0	0
CQW56_mgt15	0	0	0	1.82692	0	0	0.968831	0	4.1128
CQW56_mgt16	4.47015	1.07937	1.01229	1.82692	1.94535	1.78697	3.87532	2.02445	0
CQW56_mgt17	0	2.15874	0	2.74037	0	0.893486	0	0	1.0282
CQW56_mgt18	6.70523	0	2.02459	0	1.94535	0.893486	0	1.01222	1.0282
CQW56_mgt19	0	0	0	0	0	0	0	0	0
CQW56_mgt20	0	0	0	0	0	0	0	0	0
CQW56_mgt21	0	0	0	0	0	0	0	0	0
CQW56_mgt22	0	0	0	0	0	0	0	0	0
CQW56_mgt23	0	0	0	0	0	0	0	0	0
CQW56_mgt24	0	0	0	0	0	0	0	0	0
CQW56_mgt25	0	0	0	0	0	0	0	0	0
CQW56_mgt26	0	0	0	0	0	0	0	0	0
CQW56_mgt27	0	0	0	0	0	0	0	0	0
CRK1	0	0	0	0	0	0	0	0	0
CRTISO	517.42	501.906	593.204	580.959	492.173	569.15	419.504	602.273	646.739
CRY1a	1956.81	1595.31	1650.04	1059.61	926.958	977.473	1022.12	1183.29	1046.71
CS1	2724.56	2430.74	2773.68	2190.47	2693.33	2442.79	2697.23	2351.4	2201.38
CS2	425.782	324.89	505.135	489.614	477.583	515.541	551.265	629.603	497.649
CTOMT1	2572.57	2803.12	2973.11	3449.22	3513.3	3349.68	3363.78	3277.58	2579.76
CTR3	583.355	461.97	588.143	511.537	566.096	550.387	539.639	625.554	623.09
CTR4	249.211	183.493	231.815	189.999	201.343	190.312	190.86	225.726	178.907
CURL3	1708.72	1521.91	1538.69	1235	1196.39	1279.47	1337.96	1548.7	1430.23
CXE1	71.5224	88.5082	80.9835	42.0191	53.4971	58.9701	52.3169	68.8312	56.5511
CYC1	510.715	709.145	588.143	873.266	845.254	690.665	816.724	756.131	773.207
CYP51	3395.08	4108.08	3847.73	3210.81	3517.19	3396.14	8215.69	7570.42	6017.03
CYP707A1	7.82276	5.39684	7.08606	16.4422	6.80872	43.7808	7.75065	3.03667	9.25381
CYP724B2	143.045	125.207	137.672	116.923	121.584	112.579	130.792	166.005	175.822
CYP734A7	71.5224	61.524	33.4057	27.4037	41.825	32.1655	34.8779	34.4156	55.5229
CYP734A8	340.849	362.668	337.094	250.288	162.437	278.768	1854.34	3693.6	3270.71
CYP77A19	5.58769	4.31747	0	0	0	1.78697	0	0	1.0282
CYP77A20	0	1.07937	1.01229	0.913458	0	0	3.87532	1.01222	0
CYP85A1	13.4105	44.2541	22.2705	1.82692	13.6174	13.4023	36.8156	20.2445	29.8178
CYP85A3	0	0	0	0	0	0	0	0	0
CYP90B3	68.1698	52.8891	110.34	65.769	65.1691	70.5854	48.4415	97.1735	41.128
CYP97A29	225.743	166.223	226.754	247.547	205.234	190.312	242.208	286.459	205.64
CYP97C11	35.7612	42.0954	48.5901	31.0576	45.7157	45.5678	42.6286	24.2934	32.9024
CZFP1	2689.91	4537.66	3842.67	1427.74	2227.42	2126.5	956.236	1609.44	2206.52
Cab-1A	1.11754	2.15874	3.03688	0	0	0	3.87532	1.01222	4.1128
Cab-1D	0	1.07937	0	0	0	0	0	0	0
Cab-3C	0	1.07937	0	0	0	0	0	0	0
Cel1	16.7631	94.9844	67.8237	169.903	229.551	121.514	188.922	300.63	169.653
Cel2	267.091	405.843	264.209	373.604	1182.77	321.655	380.751	274.313	272.473
Cel3	3401.78	2926.17	3378.02	3209.89	2990	3771.4	4449.84	5336.44	5361.04
Cel8	1555.61	1516.51	1520.46	2154.85	4292.41	1607.38	1777.8	1197.46	1105.32
ChrC	792.334	784.701	834.13	817.545	677.954	756.782	419.504	434.244	489.424
Coi1	1308.64	1147.37	1209.69	1073.31	861.789	1042.7	1243.01	1342.21	1238.98
Cpn21	296.147	480.319	379.61	659.517	702.271	854.172	928.14	585.065	824.617
CrtL-e-1	0	0	0	0	0	0	1.93766	11.1345	0
CrtR-b1	400.078	412.319	450.471	62.1152	50.579	44.6743	529.951	746.009	934.635
CrtR-b2	597.883	770.669	852.351	608.363	211.07	428.873	104.634	122.479	112.074
Cry1b	235.8	136	189.299	58.4613	26.2622	51.8222	130.792	111.345	121.328
Cry3	16.7631	18.3493	6.07376	3.65383	7.78139	1.78697	25.1896	19.2322	52.4383
CyP	18230.4	19885.2	21452.5	16147.2	20743.2	16293.6	19239	17274.6	18528.2
CycA1	67.0523	120.889	61.7499	79.4709	131.311	66.1179	211.205	121.467	207.697
CycA2	98.3433	229.905	102.242	92.2593	155.628	94.7095	208.299	100.21	195.358
CycA3	376.61	332.445	348.229	365.383	381.288	352.927	354.592	353.266	304.348
CycB2	21.2332	68.0002	43.5286	26.4903	51.5517	30.3785	148.231	84.0146	121.328
Cyp-3	1913.22	2154.42	2225.02	3577.1	3426.73	3209.4	1966.73	2412.13	1780.84
CysEP	83.8153	159.747	118.438	81.2978	71.0052	56.2896	31.9714	56.6845	33.9306
DAD1	308.44	458.732	444.397	430.239	505.79	385.986	570.641	585.065	576.821
DCL	110.636	72.3177	91.1064	102.307	87.5406	93.816	72.6623	78.9534	89.4535
DCL1	1029.25	696.193	910.052	675.046	735.341	715.682	734.374	756.131	864.717
DCL2a	210.097	148.953	178.164	238.413	220.797	200.141	146.293	124.504	177.879
DCL2b	1.11754	2.15874	4.04917	1.82692	1.94535	0	3.87532	0	7.19741
DCL2c	613.528	485.716	763.269	1351.92	1710.93	1887.04	853.54	937.319	663.19
DCL2d	288.325	114.413	251.049	328.845	412.414	494.098	204.423	315.814	193.302
DCL3	655.995	495.43	567.897	507.883	455.211	509.287	461.164	586.077	483.255
DCL4	509.597	357.271	520.319	496.921	549.561	565.577	450.506	574.943	484.283
DDB1	1647.25	1308.19	1388.87	1295.28	1140.95	1303.6	1561.76	1394.84	1429.2
DDTFR10	3079.93	2778.29	2918.44	2406.96	2660.26	2328.42	2857.08	2254.22	2938.6
DDTFR10/A	4349.46	5246.81	3779.9	1450.57	2264.38	1942.44	1522.03	2110.49	3020.86
DDTFR18	364.317	574.224	524.368	158.028	145.901	139.384	163.732	149.809	238.543
DDTFR19	506.245	609.843	570.934	581.873	729.505	539.665	983.363	578.992	1000.44
DDTFR5	362.082	342.16	361.389	534.373	545.67	646.884	329.403	353.266	317.714
DDTFR8	141.927	168.381	114.389	1117.16	830.663	1535.01	145.325	162.968	108.989
DEAD31	227.978	273.08	231.815	265.816	262.622	244.815	307.119	234.836	251.909
DEFL1	214.567	214.794	348.229	320.624	1255.72	385.092	82.3506	360.352	174.794
DES	680.58	1217.53	1033.55	105.048	608.894	604.89	571.61	374.523	755.728
DGK1	1030.37	1064.26	1210.7	888.795	836.5	813.072	799.286	984.894	849.294
DHAR1	1009.14	1015.69	1194.51	1599.47	1857.81	1465.32	649.117	739.935	664.218
DHAR2	96.1082	110.096	120.463	185.432	184.808	177.804	137.574	140.699	134.694
DHQS	1311.99	1120.38	1396.97	1250.52	1272.26	1195.48	1513.31	1620.57	1468.27
DHS	317.381	289.271	291.541	353.508	350.163	360.968	327.465	326.948	295.094
DIG3	577.767	536.446	700.507	509.71	533.998	431.554	236.395	319.863	345.476
DNAJ	52.5243	98.2225	78.9589	28.3172	37.9343	23.2306	19.3766	16.1956	23.6486
DNApolalpha	77.1101	139.239	91.1064	115.096	132.284	138.49	260.616	158.919	231.345
DOT	0	0	0	0	0	0	0	0	0
DP1	143.045	191.048	181.201	175.384	159.519	159.934	135.636	130.577	121.328
DREB1	12.2929	25.9048	2.02459	0	4.86337	3.57394	8.71948	0	11.3102
DREB2	29.056	49.6509	69.8483	43.846	57.3878	58.0766	42.6286	29.3545	14.3948
DREB3	1424.86	1583.43	1379.76	787.401	815.101	1090.05	994.021	1175.19	1584.46
DRM5	488.364	463.049	480.839	471.344	409.496	442.275	436.943	565.833	491.48
DXR	512.95	603.367	561.823	928.987	815.101	854.172	610.364	623.53	599.441
Dea1	673.875	1022.16	694.433	438.46	2658.32	629.907	4301.61	2966.83	2251.76
Dem2	1571.26	1677.34	1734.06	1519.99	1110.79	1556.45	1145.16	1361.44	1010.72
Det1	226.86	171.62	206.508	212.836	195.507	216.224	197.642	205.481	246.768
Dif54	8.9403	170.54	29.3565	0.913458	370.589	13.4023	311.964	371.486	428.76
E8-6	0	0	0	0	0	0	0	0	0
EBF1	8556.99	3941.85	5072.6	3455.61	3242.89	4003.71	5208.44	4512.49	6531.13
EBF2	8578.22	4988.84	6060.6	4573.69	3368.37	4437.05	5553.34	4804.01	7028.78
EDS1	517.42	603.367	440.348	321.537	478.556	397.601	377.844	711.593	657.021
EIL1	3767.22	2383.25	3241.36	2712.97	2281.89	2709.05	2790.23	3168.26	2826.53
EIL2	4768.53	3237.03	4437.9	4315.18	3595.98	4592.52	4639.73	5960.98	5194.47
EIL3	6985.73	6181.54	6178.03	4618.45	3515.24	4641.66	3319.21	3422.33	3455.78
EIL4	1408.1	866.733	1229.94	1411.29	1115.66	1380.44	894.231	1049.68	996.327
EIN2	5091.5	3785.35	4487.5	4534.41	3896.53	4840.01	4304.52	4312.07	4182.72
ELIP	284.972	529.97	170.065	42.0191	40.8523	11.6153	129.823	15.1834	183.02
EO	40.2314	45.3335	45.5532	36.5383	33.0709	27.6981	23.2519	39.4767	62.7203
EOL1	4371.81	3374.11	4133.19	3741.53	3130.06	3502.46	3956.71	3988.16	3594.59
ER1	175.453	159.747	192.336	38.3652	91.4313	66.1179	52.3169	41.5012	87.3971
ER24	39.1138	53.9684	52.6393	69.4228	64.1965	67.0114	32.9403	20.2445	45.2409
ER43	578.884	765.272	693.421	634.854	566.096	585.233	763.439	736.899	754.7
ER49	695.108	644.383	569.921	605.623	533.025	596.849	876.792	768.278	839.012
ER5	124.047	241.779	254.086	72.1632	92.404	270.726	59.0987	19.2322	71.9741
ER66	3428.61	2887.31	3486.34	2388.69	2188.52	2357.02	2263.19	2538.66	2482.08
ER68	600.118	559.113	654.954	737.161	701.298	755.889	612.301	629.603	600.47
ER69	17453.7	20770.3	21952.6	14656.4	19117.9	16972.7	38478.1	26783.4	29490.9
EREB	235.8	272.001	165.004	81.2978	130.338	192.993	61.0364	59.7212	108.989
ERF1	289.442	205.08	177.151	101.394	182.863	116.153	149.2	127.54	224.148
ERF2	514.067	614.161	778.454	365.383	531.08	505.713	590.018	645.799	1725.32
ERF3	1817.12	2468.52	2738.25	869.612	1314.08	1047.17	819.631	654.909	1200.94
ERF3-like	106.166	146.794	158.93	73.9901	195.507	130.449	65.8805	176.127	78.1433
ERF4	466.013	336.763	332.032	460.383	491.2	496.778	455.351	512.185	520.27
ERF5	2659.74	4499.89	2742.3	1398.5	1791.67	1713.71	1079.28	1532.51	1719.15
ERF7	1642.78	1647.12	1850.47	1628.7	1532.93	1525.18	1496.84	1667.13	1718.12
ERN1	126.282	129.524	98.1925	134.278	123.53	146.532	85.2571	116.406	91.5099
ERabp1	278.267	210.477	251.049	332.499	320.982	377.051	182.14	181.188	201.527
ETR1	765.513	624.954	719.741	650.382	596.249	639.736	605.519	721.715	688.895
ETR2	474.953	357.271	375.561	532.546	371.561	604.89	482.478	553.686	425.675
ETR3	2676.5	2089.66	2496.32	1107.11	1161.37	1099.88	1473.59	1309.82	1457.99
ETR4	1485.21	916.384	1034.56	417.45	852.062	657.606	1451.31	978.82	2553.02
ETR5	937.614	601.208	709.618	694.228	606.948	675.475	587.112	512.185	553.172
ETR6	110.636	78.7939	88.0695	48.4133	59.3331	19.6567	49.4104	24.2934	58.6075
EXLA1	926.439	1545.66	1499.21	603.796	650.719	669.221	475.696	839.133	1327.41
EXP1	388.903	348.636	423.139	379.999	1197.36	352.927	248.021	224.714	221.063
EXP2	29.056	70.1589	25.3073	58.4613	85.5953	73.2658	65.8805	40.4889	90.4817
EXPA10	73.7575	104.699	92.1187	131.538	53.4971	134.023	58.1299	49.599	50.3819
EXPA3	397.843	364.827	359.364	354.422	439.649	319.868	311.964	284.435	268.361
EXPA4	21.2332	26.9842	15.1844	45.6729	35.9889	34.8459	25.1896	25.3056	28.7896
EXPA5	211.215	210.477	238.901	104.134	954.193	154.573	124.01	203.457	164.512
EXPA6	7.82276	59.3653	23.2828	6.39421	21.3988	15.1893	138.543	44.5378	214.894
EXPA8	0	155.429	53.6516	1.82692	61.2785	5.36091	159.857	39.4767	136.751
EXPB2	381.08	308.699	368.475	612.017	310.283	347.566	542.545	461.574	192.274
EZ1	766.631	597.97	794.65	612.017	679.899	604.89	617.145	770.302	726.938
EZ2	198.922	273.08	212.582	246.634	295.693	283.235	336.184	320.875	362.955
Eix1	272.679	224.509	163.992	60.2882	239.278	77.7333	148.231	151.834	416.422
Endo-LE	398.961	358.35	467.68	353.508	391.988	411.897	459.226	522.307	487.367
F3H	23.4683	33.4604	27.3319	23.7499	31.1256	14.2958	51.348	21.2567	61.6921
FALSIFLORA	0	0	2.02459	0	0	0	0.968831	0	2.0564
FESOD	185.511	197.524	219.668	259.422	277.212	267.152	274.179	238.885	180.963
FEY	508.48	590.415	569.921	568.171	579.714	591.488	752.782	773.339	634.4
FIE	362.082	301.144	326.971	459.47	448.403	400.282	231.551	267.227	280.699
FK	156.455	263.366	186.262	179.038	181.89	167.975	547.389	396.792	413.337
FLACCA	314.028	342.16	375.561	350.768	432.84	419.045	357.499	376.547	318.742
FPS1	321.851	669.208	552.712	527.065	594.304	553.961	968.831	555.711	743.389
FRK2	4261.17	4292.65	4864.07	5847.05	5748.5	5364.49	7140.28	6852.75	5550.23
FRK4	0	0	0	0	0	0	0	0	0
FRO1	81.5802	41.016	36.4426	1.82692	12.6448	4.46743	34.8779	3.03667	33.9306
FSB1	804.627	798.733	786.552	764.565	760.631	727.297	867.104	948.453	829.758
FTA	367.67	352.953	339.118	416.537	418.25	423.512	331.34	340.107	367.068
FTB	337.496	314.096	370.499	310.576	289.857	267.152	394.314	427.158	410.252
FUL1	56.9944	32.3811	46.5655	98.6535	86.568	88.4551	38.7532	69.8434	47.2973
FUL2	0	0	0	0	13.6174	1.78697	0	0	0
FUT13	178.806	167.302	174.114	191.826	182.863	190.312	285.805	465.623	430.816
FYFL	21.2332	72.3177	34.418	37.4518	12.6448	38.4199	33.9091	80.9779	40.0998
FZY	0	1.07937	1.01229	5.48075	8.75406	10.7218	1.93766	2.02445	2.0564
FZY2	174.336	134.921	136.66	174.471	135.202	162.614	104.634	85.0268	84.3125
FZY3	0	23.7461	4.04917	8.22112	20.4262	4.46743	16.4701	9.11001	8.22561
FZY4	2.23508	10.7937	4.04917	0	1.94535	4.46743	2.90649	0	5.14101
FZY5	0	6.47621	1.01229	0.913458	1.94535	0	3.87532	5.06112	2.0564
FZY6	12.2929	20.508	23.2828	32.8845	41.825	23.2306	91.0701	71.8679	68.8895
Fad7	258.151	322.731	234.852	212.836	231.496	243.922	240.27	170.054	277.614
Fni3	1381.28	1569.4	1598.41	1602.21	1504.73	1595.77	1925.07	1967.76	1917.6
Frk1	434.722	382.096	447.434	448.508	448.403	392.24	477.634	453.476	421.563
FtsZ1	119.577	151.112	136.66	145.24	152.71	152.786	169.545	166.005	146.005
GA20ox4	0	0	1.01229	13.7019	8.75406	13.4023	4.84415	3.03667	1.0282
GA2ox1	0	0	1.01229	0	0	0	0	0	0
GA2ox2	0	0	0	0.913458	0.972674	4.46743	0	1.01222	0
GA2ox3	65.9347	59.3653	91.1064	26.4903	56.4151	55.3961	14.5325	18.22	30.846
GA2ox4	13.4105	58.2859	12.1475	39.2787	30.1529	49.1417	12.5948	9.11001	84.3125
GA2ox5	18.9981	41.016	7.08606	11.875	11.6721	10.7218	6.78182	14.1711	24.6768
GABA-TP1	1955.69	1960.13	1859.58	1156.44	1390.92	1245.52	1137.41	1122.56	1107.37
GABA-TP2	1211.41	1775.56	1617.65	1583.02	1742.06	1342.91	5376.04	6699.91	2391.6
GABA-TP3	2561.4	2041.09	2528.71	1623.22	1075.78	1411.71	1181.97	1400.92	1269.83
GAD2	2971.53	3289.91	3376	6023.34	6327.24	5381.46	3346.34	3157.13	2944.77
GAD3	87.1679	245.017	89.0818	146.153	135.202	134.916	320.683	164.992	176.851
GAI	2021.63	1909.4	1832.25	1955.71	1626.31	1968.35	2073.3	1729.89	1527.91
GAL83	365.435	539.684	355.315	365.383	368.643	284.128	310.995	250.019	357.814
GAME1	301.735	935.812	545.626	457.643	635.156	556.642	2493.77	1380.67	1028.2
GAME2	0	0	0	0	0.972674	0	0	7.08557	1.0282
GAME3	31.2911	21.5874	38.4672	32.8845	21.3988	27.6981	6.78182	19.2322	3.0846
GAPC2	5317.24	8171.9	6720.62	7805.5	9427.16	8937.54	15733.8	9880.31	12521.4
GAPDH	3183.86	3164.71	3340.57	3292.1	3454.94	3045.89	2486.99	2868.64	2338.13
GBF12	692.873	545.081	562.835	504.229	462.02	509.287	466.977	609.359	610.752
GBF4	240.271	279.556	286.479	234.759	204.262	250.176	172.452	217.628	233.402
GBSS1	624.704	622.796	688.36	485.046	723.669	418.151	477.634	486.88	515.129
GCH1	474.953	396.128	384.672	358.989	369.616	311.827	306.151	277.349	352.673
GDI1	0	0	2.02459	0	0	0	0	0	0
GGH1	166.513	132.762	156.906	194.567	192.589	159.04	95.9143	124.504	90.4817
GGH2	309.558	325.969	349.241	327.932	305.42	292.17	334.247	425.134	356.786
GGH3	16.7631	5.39684	19.2336	14.6153	19.4535	17.8697	13.5636	16.1956	11.3102
GGP	8910.13	7339.71	8793.79	4772.82	4564.76	4912.38	5888.55	5948.84	5908.04
GGPS1	15.6455	20.508	16.1967	152.548	134.229	118.834	64.9117	68.8312	34.9588
GGPS2	12.2929	11.8731	22.2705	2.74037	6.80872	6.2544	11.626	8.09779	20.564
GID1	1394.69	1284.45	1277.51	899.756	1115.66	1010.53	1137.41	1403.95	1838.42
GLK1	102.813	103.619	132.61	58.4613	40.8523	58.0766	104.634	110.332	113.102
GLK2	0	2.15874	2.02459	0	0.972674	0	0	0	3.0846
GLX1	311.793	330.287	374.549	285.912	327.791	282.342	373	389.706	367.068
GME1	642.584	763.113	920.175	470.431	517.462	407.43	2192.46	2796.77	1896
GME2	1941.16	1963.37	1898.05	1690.81	1619.5	1704.77	2212.81	1950.55	1926.85
GMP	273.797	425.271	339.118	560.863	538.861	437.808	777.971	614.42	490.452
GP1	349.789	464.128	435.286	482.306	606.948	446.743	1563.69	1602.35	1000.44
GPA1	290.56	334.604	307.737	285.912	349.19	282.342	275.148	255.08	240.599
GPAT	145.28	155.429	158.93	150.721	175.081	148.319	186.984	192.322	197.415
GPI	1031.49	982.225	936.372	830.334	856.926	796.989	873.886	1070.93	1019.98
GPI1	767.748	766.352	775.417	1057.78	1010.61	1047.17	2155.65	2497.16	2629.11
GPS	349.789	410.16	379.61	392.787	371.561	332.377	417.566	392.743	461.662
GPXle-1	1133.18	1274.73	1235	973.747	1320.89	1095.41	971.737	973.759	1103.26
GPXle-2	749.868	942.289	886.769	1321.77	1088.42	1189.23	1025.02	1032.47	809.194
GR	602.353	658.415	645.843	495.094	490.228	505.713	484.415	486.88	562.426
GRAS1	744.28	962.797	795.663	641.248	640.019	738.913	397.221	384.645	316.686
GRAS10	2184.79	1779.88	2126.83	1781.24	1285.87	1827.18	1529.78	1866.54	1596.8
GRAS2	824.743	1168.96	935.359	398.268	412.414	437.808	273.21	267.227	414.365
GRAS4	3529.18	4438.36	3288.94	954.564	1283.93	1134.73	1282.73	1258.19	1251.32
GRAS6	1718.77	1573.72	1482	1350.09	1183.74	1406.35	946.548	1066.88	1142.33
GRP1	1210.29	1082.61	1359.51	1593.07	1440.53	1296.45	1103.5	632.64	1286.28
GRX1	216.802	334.604	260.159	189.999	194.535	210.863	253.834	252.044	265.276
GS1	8915.72	12027.4	11333.6	11575.3	11130.3	11426.8	14368.7	14947.5	13164.1
GS2	53.6418	100.381	62.7622	58.4613	94.3494	59.8635	1512.35	1981.93	2450.2
GSA-AT	476.071	568.827	556.761	635.767	611.812	557.535	721.779	755.119	660.105
GSH1	1278.46	1269.34	1185.4	1048.65	1241.13	1194.59	1606.32	1471.77	1340.77
GSH2	556.534	535.367	536.516	573.652	649.746	511.074	937.828	1270.34	1189.63
GST-T4	447.015	481.398	503.11	218.317	309.31	261.791	284.836	574.943	472.973
GWD	3275.5	2234.29	3155.32	2556.77	2798.38	2785.89	2756.32	3363.62	2922.15
Glb1	13.4105	10.7937	4.04917	0	12.6448	5.36091	647.179	562.796	934.635
Glb2	135.222	225.588	152.856	109.615	161.464	154.573	63.9428	67.819	71.9741
GolS-1	5.58769	0	0	0	0	1.78697	0	0	0
GolS2	699.579	1198.1	771.368	547.162	370.589	702.28	346.841	448.415	324.912
H1	3535.89	4109.16	5021.99	3722.34	5065.69	2955.65	2891.96	3211.79	2748.38
H2B-1	141.927	303.303	248.012	229.278	324.873	216.224	707.247	405.902	684.782
H2B-2	120.694	204.001	210.557	108.702	236.36	120.621	447.6	203.457	458.578
H2B-3	597.883	736.129	749.097	704.276	636.129	612.038	853.54	645.799	892.479
HDR	3140.28	3161.47	2943.75	2685.57	2433.63	2643.82	1932.82	2616.6	1927.88
HDS	1386.86	1261.78	1463.78	1587.59	1556.28	1532.33	1568.54	1791.64	1484.72
HKT1:2	1826.06	1310.35	1313.96	745.382	586.522	793.415	2103.33	1269.33	1776.73
HKT:2	417.959	527.811	455.532	200.047	149.792	146.532	571.61	361.364	549.059
HMG2	457.073	899.114	473.753	310.576	504.818	1150.81	243.177	286.459	230.317
HMGR	2540.16	3300.71	3087.5	1688.98	2781.85	2148.83	4284.17	5496.37	3348.85
HMGS	970.023	1020	824.007	715.238	711.025	804.137	353.623	373.511	399.97
HO1	1366.75	1637.4	1187.42	1060.53	936.685	897.953	1687.7	1872.61	1473.41
HO2	63.6996	86.3495	68.836	103.221	77.8139	90.2421	80.413	87.0512	89.4535
HPL	376.61	423.112	493.999	313.316	403.66	246.602	347.81	403.877	280.699
HPPK-DHPS	96.1082	118.731	86.045	125.144	73.9232	106.325	142.418	87.0512	125.441
HSC80	74756.6	56572.9	54857.2	51114.4	33587.4	52150.1	46071.8	44225.1	44818.3
HSFA3	639.232	447.938	506.147	847.689	752.85	865.788	444.693	554.699	509.988
HSP17.4	3.35261	14.0318	0	82.2112	234.414	227.839	1.93766	12.1467	2.0564
HSP17.8	819.155	881.844	808.823	2612.49	2376.24	2935.1	385.595	396.792	387.632
HSP21	1.11754	5.39684	0	4.56729	5.83604	0.893486	8.71948	1.01222	2.0564
HSP70	529.713	355.112	420.102	519.758	428.949	525.37	321.652	290.508	312.573
HSP90	176.571	143.556	139.697	936.295	1016.44	2013.02	116.26	75.9168	107.961
HSTF24	1680.78	1836.01	1908.17	1811.39	1801.39	2076.46	1173.25	1344.23	1400.41
HTA6	317.381	923.939	581.057	496.008	747.014	494.991	1747.77	882.659	2142.77
HXK3	146.397	213.715	148.807	224.711	204.262	277.874	279.023	239.897	254.994
HXK4	293.912	288.191	381.635	341.633	440.621	353.82	414.66	402.865	286.868
HY5	35.7612	73.3971	42.5163	62.1152	26.2622	49.1417	74.6	38.4645	69.9177
HrBP1	67.0523	87.4288	78.9589	110.528	89.486	105.431	101.727	113.369	97.6791
HsfA1a	576.649	532.129	507.159	621.152	514.544	488.737	436.943	411.975	413.337
Hsp20.0	500.657	768.51	534.491	1203.02	995.045	995.343	176.327	161.956	136.751
Hsp90-1	5621.21	5285.67	5468.41	8485.11	7986.63	10801.3	9068.26	8067.42	7824.61
Hxk2	162.043	230.985	192.336	265.816	252.895	248.389	196.673	197.384	187.133
IAA10	32.4086	35.6192	22.2705	21.0095	10.6994	4.46743	8.71948	10.1222	25.705
IAA21	0	8.63495	1.01229	8.22112	4.86337	3.57394	18.4078	1.01222	4.1128
IAA3	37.9963	88.5082	65.7991	10.9615	43.7703	12.5088	41.6597	49.599	26.7332
IAA32	0	0	0	0	0	0	0	0	0
IAA4	924.204	949.844	794.65	677.786	515.517	444.956	511.543	694.385	536.721
IAA5	32.4086	24.8255	30.3688	37.4518	45.7157	71.4789	13.5636	12.1467	22.6204
IAA7	29.056	68.0002	26.3196	10.9615	13.6174	21.4437	18.4078	5.06112	7.19741
IAA8	468.248	477.081	373.536	307.835	235.387	223.371	93.9766	81.9901	94.5945
ICDH1	2179.2	2537.6	2575.27	1815.04	1846.13	1985.33	2783.45	2640.89	2944.77
ICE1a	745.398	617.399	637.745	538.027	434.785	490.524	338.122	320.875	365.011
IDI1	866.092	873.209	981.925	974.66	1060.21	909.569	956.236	1149.89	1070.36
IMP1	339.731	304.382	354.303	451.248	365.725	386.879	288.712	265.203	295.094
IMP2	4.47015	0	2.02459	0.913458	0	0	0	3.03667	2.0564
IMP3	164.278	200.763	241.938	387.306	427.004	386.879	258.678	208.518	258.079
IMPCHase	528.595	474.922	479.827	554.469	591.386	611.144	640.397	438.293	574.764
INT4	415.724	351.874	442.372	508.796	524.271	569.15	226.706	282.41	188.161
IPI	331.909	560.192	431.237	424.758	508.708	420.832	713.06	517.246	584.018
IPMS2	857.151	960.638	993.06	2419.75	1487.22	2359.7	2204.09	2187.42	1541.27
IPS	438.075	372.382	533.479	433.893	715.888	338.631	410.784	497.002	453.437
J	55.8769	66.9208	65.7991	70.3363	70.0325	73.2658	27.1273	45.5501	22.6204
JA2	1440.51	1687.05	1423.28	757.257	553.451	750.528	154.044	111.345	211.809
JA2L	136.34	193.207	195.373	89.5189	49.6064	109.899	32.9403	60.7334	43.1845
JERF1	4667.95	3680.65	4582.65	5289.84	4332.29	4953.49	6420.44	11274.1	9874.84
JJH1	69.2873	112.254	83.0081	92.2593	89.486	81.3072	64.9117	67.819	80.1997
JJH3	0	0	0	0	0	0	0	0	0
JMJ524	25.7034	23.7461	43.5286	216.49	230.524	222.478	33.9091	41.5012	30.846
KN1	80.4627	46.4128	120.463	134.278	246.086	125.088	83.3195	103.247	57.5793
KN4	58.112	72.3177	57.7007	68.5094	83.65	39.3134	45.5351	34.4156	19.5358
KPP	0	8.63495	1.01229	0.913458	6.80872	0	5.81299	10.1222	7.19741
Kap-alpha1	1173.41	1055.62	1259.29	1231.34	1139	1331.29	1155.82	1268.32	1135.13
Klc-I2I	955.495	1132.26	971.802	1126.29	866.652	975.686	1227.51	1120.53	1055.96
L23	1534.38	1694.61	1455.68	1477.06	1725.52	1567.17	2837.71	2153	2804.93
LAPA1	0	8.63495	1.01229	0	0.972674	0	0	0	0
LAPA2	4018.67	4677.98	4309.33	3939.75	3886.8	3669.55	3883.07	3979.05	3666.57
LAT52	0	0	0	0	0	0	0	0	0
LAT56	3.35261	8.63495	2.02459	4.56729	7.78139	1.78697	9.68831	0	0
LAT59	2.23508	4.31747	15.1844	0	0.972674	3.57394	0	0	0
LAT61	1382.39	1384.83	1413.16	1140	962.947	1161.53	1086.06	1090.16	1031.29
LCA1	750.985	732.891	888.794	605.623	762.576	660.286	1093.81	1213.66	966.509
LCY1	131.869	167.302	140.709	117.836	83.65	101.857	132.73	132.601	181.992
LE-ACS1B	227.978	290.35	302.676	93.1727	64.1965	150.999	124.01	106.283	57.5793
LE16	13.4105	7.55558	29.3565	15.5288	10.6994	7.14789	11.626	9.11001	21.5922
LE25	160.925	798.733	245.987	22.8365	314.174	4.46743	0	0	2.0564
LEA14	1269.52	3489.6	2957.92	1322.69	1887.96	1662.78	1323.42	1309.82	1429.2
LEAS1	895.148	2449.09	1605.5	512.45	1200.28	612.931	2913.27	5144.12	3810.51
LEJA1	170.983	177.016	183.225	386.393	569.014	385.986	346.841	415.012	203.584
LEMT1	17216.8	22268.5	19943.2	17799.6	26358.5	15774.5	7919.22	9600.94	10175.1
LHA1	3883.44	2809.6	3598.7	4302.39	4097.87	4298.56	3213.61	3913.26	3047.59
LHA2	11929.7	8876.73	12338.8	10318.4	8451.56	11207	12570.6	15004.2	12360
LHA4	16841.3	13961.6	16862.8	14132.1	12260.6	14943.5	32341.5	47348.8	50834.3
LHCP	17.8806	28.0636	4.04917	6.39421	3.8907	6.2544	6.78182	7.08557	11.3102
LHP1	997.961	1211.05	1191.47	1051.39	1134.14	1053.42	1033.74	1199.48	1015.86
LIN7	3.35261	6.47621	1.01229	0	2.91802	4.46743	3.87532	2.02445	2.0564
LIN8	0	230.985	68.836	1.82692	43.7703	27.6981	400.127	112.357	205.64
LKT1	457.073	308.699	307.737	327.932	230.524	357.394	604.551	1032.47	606.639
LLP	701.814	618.478	677.224	691.488	514.544	668.327	642.335	788.522	893.507
LOC100037490	612.411	560.192	542.589	400.095	235.387	337.738	380.751	422.097	413.337
LOC100037491	182.159	150.032	165.004	54.8075	94.3494	78.6267	134.668	190.298	266.304
LOC100037496	0	0	0	0	0	0	0	1.01222	0
LOC100037501	1852.88	2412.39	2329.29	1340.04	1016.44	1291.98	1079.28	1218.72	912.015
LOC100037503	327.439	272.001	347.217	466.777	251.923	430.66	427.254	437.281	352.673
LOC100037504	192.216	195.366	251.049	193.653	207.18	180.484	169.545	234.836	180.963
LOC100037509	206.744	207.239	279.393	289.566	277.212	254.643	435.974	478.782	258.079
LOC100037511	234.683	257.969	187.274	181.778	172.163	157.253	203.455	176.127	209.753
LOC100037512	39.1138	37.7779	36.4426	31.0576	35.0163	45.5678	34.8779	41.5012	34.9588
LOC100037514	1961.28	2528.96	2284.75	2270.86	1558.22	2483.89	7449.34	10335.8	5071.09
LOC100037516	648.172	713.463	721.765	750.863	684.762	857.746	947.517	635.676	910.986
LOC100037517	207.862	255.81	238.901	234.759	268.458	267.152	407.878	317.838	355.758
LOC100037728	55.8769	59.3653	53.6516	66.6825	36.9616	49.1417	24.2208	19.2322	24.6768
LOC100037730	355.377	335.684	307.737	272.211	307.365	309.146	420.473	407.926	395.857
LOC100037731	227.978	154.35	208.532	232.018	213.016	229.626	203.455	216.616	242.655
LOC100037732	369.905	500.827	429.212	462.21	526.217	441.382	415.628	501.051	462.691
LOC100037737	5853.66	4697.41	4577.59	4864.17	3442.29	4231.55	2455.02	2999.22	2648.65
LOC100125909	231.33	180.255	215.619	111.442	72.9505	76.8398	383.657	493.965	330.053
LOC100125911	2136.73	1693.53	1845.41	1714.56	1489.16	1856.66	1915.38	2424.28	1886.75
LOC100134876	1905.4	1357.85	1604.49	1596.73	1285.87	1686.9	1556.91	2100.36	1557.72
LOC100134879	6154.28	5293.22	4931.89	4658.64	3786.62	4511.21	5563.03	6492.4	5037.16
LOC100134881	61.4646	120.889	92.1187	30.1441	72.9505	76.8398	15.5013	16.1956	22.6204
LOC100134887	737.575	556.954	692.409	633.94	670.172	639.736	636.522	721.715	643.654
LOC100134894	229.095	374.541	400.868	107.788	285.966	140.277	116.26	125.516	148.061
LOC100134906	131.869	169.461	192.336	129.711	451.321	122.408	44.5662	124.504	25.705
LOC100134910	447.015	440.382	458.569	618.411	423.113	608.464	380.751	401.853	402.027
LOC100134911	121.812	379.938	83.0081	44.7595	142.983	166.188	34.8779	33.4034	27.7614
LOC100134915	23.4683	205.08	32.3934	36.5383	48.6337	49.1417	224.769	56.6845	160.399
LOC100136876	119.577	121.969	103.254	131.538	131.311	144.745	140.48	131.589	130.582
LOC100147717	2.23508	5.39684	1.01229	0	0	0	1.93766	0	1.0282
LOC100147719	1703.13	1118.23	2180.48	2328.41	3081.43	1724.43	2024.86	1676.24	2456.37
LOC100147720	1993.69	2289.34	2023.57	1994.08	1527.1	1856.66	1424.18	2713.77	1852.82
LOC100147721	220.155	192.128	207.52	157.115	153.682	209.076	1130.63	681.226	371.181
LOC100191110	26.8209	58.2859	21.2582	10.048	9.72674	2.68046	19.3766	4.04889	24.6768
LOC100191111	746.515	940.13	1433.41	98.6535	470.774	344.886	125.948	200.42	498.678
LOC100191113	477.189	562.351	582.069	749.036	633.211	592.381	574.517	660.982	565.511
LOC100191114	1106.36	1418.29	1150.98	1236.82	1074.8	1358.1	1167.44	1177.22	883.225
LOC100191116	1295.23	931.495	1281.56	978.314	753.822	983.728	1212.98	1617.53	987.073
LOC100191117	279.384	232.064	273.319	240.24	258.731	256.43	184.078	223.701	192.274
LOC100191118	13.4105	9.71432	14.1721	25.5768	11.6721	16.0827	3.87532	5.06112	9.25381
LOC100191119	349.789	310.858	395.807	360.816	362.807	393.134	357.499	405.902	378.378
LOC100191121	742.045	594.732	617.499	812.978	658.5	738.913	259.647	253.056	824.617
LOC100191127	439.192	646.542	684.31	474.085	655.582	515.541	1631.51	1861.48	1590.63
LOC100191128	773.336	1086.92	969.777	948.17	969.756	1096.31	900.044	637.701	844.153
LOC100191129	0	5.39684	3.03688	0	0.972674	0	0.968831	0	15.423
LOC100191131	386.668	363.747	377.586	324.278	278.185	327.909	367.187	388.694	395.857
LOC100191137	566.592	629.272	581.057	159.855	43.7703	125.088	414.66	397.804	475.029
LOC100191138	728.635	566.668	680.261	1026.73	520.381	911.356	835.132	923.148	654.964
LOC100301919	146.397	161.905	130.586	146.153	204.262	167.082	240.27	225.726	189.189
LOC100301920	564.357	509.462	514.245	485.046	414.359	428.873	517.356	511.173	512.044
LOC100301921	2222.78	1787.43	1872.74	2405.14	2118.48	2125.6	1256.57	1440.39	1112.51
LOC100301922	132.987	180.255	145.77	121.49	156.6	157.253	84.2883	115.393	88.4253
LOC100301923	441.427	363.747	496.024	352.595	271.376	336.844	367.187	473.721	337.25
LOC100301933	130.752	115.492	163.992	381.826	413.386	358.288	217.987	181.188	71.9741
LOC100301935	3165.98	2871.12	3536.95	3341.43	3339.19	3252.29	3164.2	3505.33	2869.71
LOC100301941	3.35261	8.63495	13.1598	16.4422	15.5628	4.46743	0.968831	4.04889	0
LOC100301944	1305.28	2417.79	1264.35	369.037	701.298	562.896	247.052	260.141	411.28
LOC100301945	290.56	241.779	271.295	401.922	381.288	292.17	265.46	215.604	204.612
LOC100301981	210.097	210.477	190.311	459.47	355.999	402.962	351.686	458.537	404.083
LOC100316872	324.086	228.826	200.434	153.461	172.163	205.502	139.512	107.296	161.428
LOC100316877	101.696	70.1589	66.8114	70.3363	95.322	154.573	40.6909	135.638	84.3125
LOC100316879	3894.62	3975.31	3992.49	2111.92	1974.53	2037.15	2454.05	2724.91	2480.02
LOC100316880	371.022	373.461	430.225	197.307	157.573	188.526	880.667	1944.48	1639.98
LOC100316881	210.097	206.159	229.791	329.758	314.174	308.253	236.395	241.921	230.317
LOC100316882	350.907	288.191	344.18	309.662	332.654	394.027	423.379	415.012	376.322
LOC100316887	557.651	360.509	510.196	430.239	627.375	495.885	498.948	584.053	486.339
LOC100316888	132.987	127.365	131.598	153.461	175.081	158.147	152.106	146.772	120.3
LOC100316892	980.081	779.304	740.999	810.238	801.483	829.155	934.922	923.148	924.353
LOC100316893	138.575	153.27	95.1556	59.3748	194.535	197.46	81.3818	60.7334	148.061
LOC100316898	156.455	101.461	113.377	143.413	130.338	137.597	133.699	166.005	142.92
LOC100316899	555.416	827.876	760.232	765.478	945.439	746.061	1376.71	1176.2	848.266
LOC100316900	2114.38	1794.99	1993.21	1541	1362.72	1635.08	1956.07	2129.72	1910.4
LOC100462656	774.454	673.526	794.65	675.046	639.047	722.83	818.662	928.209	811.251
LOC100500729	476.071	513.779	510.196	507.883	640.019	569.15	746	615.432	752.643
LOC100505457	207.862	180.255	166.016	187.259	210.098	202.821	148.231	186.249	165.54
LOC100527965	583.355	594.732	453.508	462.21	416.304	503.926	446.631	491.941	596.357
LOC100529103	118.459	116.572	151.844	142.499	120.612	65.2245	62.974	68.8312	71.9741
LOC100529104	416.842	472.763	510.196	475.912	559.287	467.293	677.213	866.463	608.695
LOC100529106	2061.86	2662.8	2395.09	1153.7	791.757	1436.73	3003.38	3404.11	2580.79
LOC100529127	20.1157	30.2223	20.2459	25.5768	37.9343	28.5915	27.1273	14.1711	21.5922
LOC100736436	8.9403	17.2699	9.11064	5.48075	10.6994	10.7218	60.0675	72.8801	40.0998
LOC100736441	2248.49	2259.12	2201.74	925.333	1408.43	1026.62	476.665	523.32	243.684
LOC100736447	552.064	451.176	507.159	601.056	564.151	589.701	400.127	313.789	347.532
LOC100736452	439.192	284.953	397.831	366.297	332.654	358.288	354.592	408.938	338.278
LOC100736465	403.431	300.064	400.868	289.566	332.654	366.329	422.41	432.219	445.211
LOC100736469	374.375	540.764	424.151	404.662	420.195	386.879	351.686	407.926	425.675
LOC100736470	232.448	252.572	265.221	221.057	217.879	199.247	232.519	277.349	266.304
LOC100736471	911.911	641.145	797.687	842.209	777.166	925.651	1080.25	903.916	853.407
LOC100736472	433.605	465.208	357.34	527.065	652.664	520.902	532.857	441.329	580.934
LOC100736476	3.35261	2.15874	4.04917	1.82692	3.8907	0	6.78182	4.04889	4.1128
LOC100736477	252.564	205.08	176.139	611.104	521.353	566.47	1000.8	811.803	967.537
LOC100736478	326.321	425.271	448.446	422.931	293.748	370.797	370.093	214.591	300.235
LOC100736479	107.284	107.937	116.414	240.24	248.032	180.484	169.545	80.9779	103.848
LOC100736483	217.92	205.08	280.405	232.018	273.321	309.146	239.301	191.31	202.556
LOC100736484	49.1717	44.2541	62.7622	40.1922	40.8523	55.3961	51.348	55.6723	59.6357
LOC100736485	289.442	206.159	285.467	188.172	123.53	162.614	473.758	484.855	319.771
LOC100736486	7.82276	7.55558	10.1229	6.39421	6.80872	8.93486	10.6571	3.03667	5.14101
LOC100736504	0	7.55558	3.03688	0	0	0	0	0	15.423
LOC100736505	264.856	293.588	239.914	151.634	235.387	119.727	71.6935	123.491	89.4535
LOC100736507	777.806	1068.57	1021.4	948.17	1027.14	994.45	1623.76	1417.11	1535.1
LOC100736509	8715.68	6698.56	7638.77	6318.39	5471.29	5872.88	6613.24	6993.45	6320.35
LOC100736525	650.407	1036.19	683.298	831.247	684.762	893.486	557.078	754.107	994.271
LOC100736527	535.301	1246.67	690.384	747.209	1289.77	911.356	1981.26	900.879	1453.88
LOC100736533	585.59	682.161	537.528	485.046	514.544	512.861	727.592	529.393	627.203
LOC100736534	167.631	201.842	225.741	239.326	190.644	205.502	440.818	1234.91	787.602
LOC100736535	280.502	277.398	316.848	72.1632	105.049	123.301	148.231	122.479	94.5945
LOC100736537	916.381	1007.05	1217.79	681.44	611.812	643.31	1009.52	1458.61	1507.34
LOC100736538	1408.1	1442.04	1491.11	1357.4	1335.48	1338.44	1599.54	1555.79	1853.85
LOC100736541	3.35261	19.4286	5.06147	3.65383	16.5355	9.82834	19.3766	8.09779	10.282
LOC100736543	147.515	74.4764	97.1802	210.095	156.6	190.312	202.486	138.675	68.8895
LOC100750252	139.692	155.429	35.4303	10.9615	470.774	22.3371	0.968831	0	1.0282
LOC100750256	410.136	466.287	580.044	156.201	98.2401	158.147	284.836	294.557	281.727
LOC101055499	129.634	145.715	126.537	245.72	238.305	234.987	129.823	107.296	114.13
LOC101055507	25.7034	26.9842	38.4672	48.4133	24.3168	52.7157	272.241	253.056	144.976
LOC101055509	540.888	537.525	618.511	646.728	676.981	587.02	888.418	739.935	781.433
LOC101055510	1838.35	1512.2	1684.46	1481.63	1469.71	1435.83	1868.87	2215.76	1809.63
LOC101055511	167.631	210.477	190.311	222.884	222.742	242.135	168.577	177.139	187.133
LOC101055512	3961.67	2498.74	3419.53	4120.61	2414.18	3707.97	2968.5	3490.15	2254.85
LOC101055513	23.4683	53.9684	21.2582	37.4518	37.9343	36.6329	84.2883	42.5134	69.9177
LOC101055514	436.957	583.938	462.618	565.431	706.161	624.547	838.039	607.334	813.307
LOC101055515	0	2.15874	0	0	0	0	1.93766	1.01222	1.0282
LOC101055516	1285.17	1957.97	1681.42	862.305	1544.61	1131.15	711.122	791.559	736.192
LOC101055517	1442.74	1448.51	1603.47	1725.52	1331.59	1702.09	1970.6	2283.58	2327.85
LOC101055518	107.284	102.54	86.045	145.24	108.939	114.366	74.6	110.332	97.6791
LOC101055519	39.1138	38.8573	17.209	0.913458	7.78139	0.893486	0.968831	1.01222	15.423
LOC101055520	575.532	1017.84	935.359	315.143	376.425	331.483	271.273	211.555	246.768
LOC101055521	416.842	461.97	431.237	456.729	399.769	416.364	372.031	355.29	366.04
LOC101055522	1193.53	1020	1006.22	929.901	834.554	939.054	852.571	1016.27	870.886
LOC101055523	451.485	478.16	554.737	396.441	437.703	445.849	466.008	598.224	544.947
LOC101055524	1062.78	1106.35	1062.91	1037.69	1058.27	911.356	1056.03	1431.28	1192.71
LOC101055525	330.791	270.921	289.516	420.191	404.632	437.808	356.53	310.753	285.84
LOC101055526	64.8172	60.4446	67.8237	85.8651	90.4587	67.0114	75.5688	76.929	63.7485
LOC101055527	4690.31	3652.58	4480.41	4629.41	3205.93	4420.97	3816.23	5635.05	3740.6
LOC101055528	423.547	1357.85	744.036	683.267	1026.17	901.527	1177.13	1200.5	1237.95
LOC101055529	689.521	684.32	652.929	845.862	682.817	758.569	797.348	763.217	754.7
LOC101055530	9503.54	9521.11	10752.6	9275.26	8961.24	8842.83	6794.41	7825.5	7055.52
LOC101055531	377.728	396.128	346.204	499.662	411.441	481.589	377.844	350.229	340.335
LOC101055532	98.3433	230.985	265.221	837.641	592.358	611.144	782.815	1598.3	719.741
LOC101055533	3863.33	3625.6	3863.92	2652.68	2143.77	3003.01	2638.13	2629.76	2657.9
LOC101055534	219.037	214.794	233.84	223.797	153.682	221.584	117.229	105.271	111.046
LOC101055536	339.731	384.255	347.217	274.037	249.977	228.732	303.244	405.902	458.578
LOC101055537	159.808	104.699	168.041	276.778	215.934	260.004	169.545	169.041	154.23
LOC101055538	868.327	873.209	745.048	838.555	685.735	814.859	689.808	799.657	678.613
LOC101055539	1029.25	687.558	958.642	979.227	829.691	965.858	795.41	908.977	814.335
LOC101055540	303.97	296.826	308.75	299.614	259.704	307.359	284.836	300.63	274.53
LOC101055541	704.049	687.558	677.224	477.739	624.457	580.766	517.356	437.281	491.48
LOC101055542	63.6996	44.2541	58.713	30.1441	52.5244	48.2482	93.9766	52.6356	196.386
LOC101055545	293.912	193.207	244.975	252.114	275.267	289.489	198.61	168.029	151.146
LOC101055546	1034.84	1011.37	770.355	917.112	804.401	849.705	461.164	450.439	509.988
LOC101055547	507.362	551.557	432.249	487.787	358.917	395.814	844.821	562.796	531.58
LOC101055549	0	12.9524	2.02459	1.82692	3.8907	0.893486	7.75065	0	15.423
LOC101055550	3.35261	17.2699	8.09835	4.56729	15.5628	3.57394	9.68831	6.07334	6.16921
LOC101055551	0	0	0	0.913458	0.972674	2.68046	0	0	2.0564
LOC101055552	800.157	874.288	726.827	425.672	454.239	306.466	414.66	370.474	434.929
LOC101055553	34.6437	30.2223	36.4426	30.1441	65.1691	28.5915	17.439	26.3178	8.22561
LOC101055554	1.11754	1.07937	1.01229	0	0.972674	0.893486	3.87532	0	0
LOC101055555	42.4664	31.3017	28.3442	8.22112	8.75406	16.0827	11.626	14.1711	26.7332
LOC101055556	1.11754	0	0	0	1.94535	0.893486	0	0	0
LOC101055557	1118.66	1355.69	1219.81	896.103	889.997	901.527	1525.91	1243.01	1419.95
LOC101055565	2137.85	2414.55	3243.39	1500.81	1990.09	1156.17	2034.55	1435.33	1438.45
LOC101055567	440.31	338.922	433.262	470.431	437.703	442.275	427.254	399.828	420.534
LOC101055568	1018.08	782.542	950.544	875.093	806.347	847.918	865.166	1024.37	890.422
LOC101055569	145.28	97.1432	131.598	117.836	80.7319	123.301	134.668	158.919	89.4535
LOC101055570	282.737	242.858	250.037	237.499	261.649	264.472	247.052	218.64	212.838
LOC101055571	788.982	748.002	810.847	757.257	712.97	764.824	554.171	705.52	621.034
LOC101055573	21.2332	26.9842	13.1598	3.65383	0.972674	0	1.93766	1.01222	2.0564
LOC101055579	23.4683	37.7779	27.3319	50.2402	27.2349	41.1003	0	0	0
LOC101055581	599	561.272	580.044	725.286	799.538	605.783	479.571	422.097	300.235
LOC101055582	62.5821	55.0478	55.6761	171.73	153.682	158.147	74.6	90.0879	48.3255
LOC101055583	17.8806	36.6985	17.209	0	15.5628	24.1241	9.68831	7.08557	11.3102
LOC101055584	0	0	0	0	0	0	0	0	0
LOC101055591	739.81	562.351	753.146	512.45	471.747	681.73	945.579	876.586	957.255
LOC101055592	320.733	294.668	294.577	254.855	350.163	235.88	236.395	205.481	226.204
LOC101055593	1688.6	1107.43	1581.2	1015.77	836.5	996.237	918.452	939.343	840.04
LOC101055599	310.675	274.16	320.897	422.018	353.081	417.258	259.647	257.105	289.953
LOC101055600	880.62	805.209	892.843	933.554	1232.38	1015	724.686	603.285	605.611
LOC101055601	110.636	129.524	136.66	93.1727	109.912	100.964	174.39	194.347	173.766
LOC101055602	1413.69	2421.02	1684.46	580.959	550.533	654.032	512.512	448.415	490.452
LOC101055603	1348.87	1285.53	1187.42	1359.23	1064.11	1224.97	915.545	1331.07	1145.42
LOC101055604	61.4646	138.159	71.8728	124.23	132.284	95.603	342.966	297.594	197.415
LOC101055605	297.265	296.826	316.848	274.037	344.327	299.318	243.177	263.178	235.458
LOC101055606	546.476	710.224	565.872	576.392	574.85	663.86	1016.3	694.385	900.704
LOC101055607	118.459	154.35	186.262	204.615	210.098	181.378	223.8	225.726	213.866
LOC101055609	1684.13	1293.08	1920.32	1896.34	1600.05	1960.31	1880.5	1839.21	1890.86
LOC101055610	2218.31	1706.48	1886.92	1708.17	1443.45	1733.36	1519.13	2013.31	1776.73
LOC101055611	100.578	90.6669	126.537	78.5574	130.338	81.3072	141.449	137.662	120.3
LOC101243626	37.9963	35.6192	67.8237	47.4998	121.584	41.1003	33.9091	40.4889	32.9024
LOC101243628	86.0504	94.9844	81.9958	89.5189	106.021	80.4137	121.104	93.1246	135.723
LOC101243629	174.336	191.048	179.176	239.326	202.316	243.922	114.322	116.406	93.5663
LOC101243631	3354.85	3227.31	2798.99	1406.73	2021.22	2114.88	2508.3	2818.03	1917.6
LOC101243633	25.7034	21.5874	14.1721	35.6249	25.2895	25.9111	39.7221	43.5256	41.128
LOC101243634	0	0	0	0	0	0	0	0	0
LOC101243635	32.4086	60.4446	31.3811	49.3267	36.9616	33.059	61.0364	33.4034	56.5511
LOC101243636	102.813	210.477	110.34	198.22	191.617	217.117	377.844	196.371	326.968
LOC101243637	1.11754	0	0	0	0	0	0	0	0
LOC101243638	62.5821	61.524	39.4795	55.721	74.8959	63.4375	58.1299	62.7579	96.6509
LOC101243639	382.198	343.239	385.684	448.508	409.496	469.974	339.091	258.117	257.05
LOC101243640	60.347	100.381	104.266	96.8266	225.66	155.467	311.964	486.88	655.992
LOC101243641	1366.75	1168.96	1185.4	1243.22	1390.92	1448.34	964.956	1181.26	1032.31
LOC101243642	21.2332	14.0318	23.2828	22.8365	17.5081	23.2306	17.439	22.2689	18.5076
LOC101243643	99.4609	116.572	104.266	52.0671	57.3878	41.9938	54.2545	58.709	64.7767
LOC101243644	12.2929	20.508	17.209	11.875	27.2349	28.5915	28.0961	20.2445	23.6486
LOC101243645	329.674	324.89	332.032	358.989	352.108	410.11	274.179	289.496	315.658
LOC101243646	25.7034	30.2223	32.3934	30.1441	36.9616	41.1003	26.1584	34.4156	29.8178
LOC101243647	1135.42	978.987	1004.2	648.555	641.965	571.831	847.727	1005.14	690.951
LOC101243648	101.696	78.7939	95.1556	96.8266	136.174	142.064	135.636	112.357	140.864
LOC101243649	4.47015	2.15874	6.07376	4.56729	6.80872	12.5088	10.6571	6.07334	21.5922
LOC101243650	0	0	0	0	0	0	0	0	0
LOC101243651	6.70523	7.55558	6.07376	21.0095	7.78139	13.4023	38.7532	16.1956	8.22561
LOC101243653	1724.36	1392.39	1275.49	1235	1029.09	1144.56	1237.2	1186.33	1208.14
LOC101243654	505.127	519.176	517.282	508.796	548.588	528.05	793.473	609.359	701.233
LOC101243655	6498.48	5210.11	4923.8	5479.84	4056.05	5497.62	4038.09	4899.16	3974
LOC101243656	2361.36	2564.58	2531.75	1257.83	2278.97	1588.62	2804.77	2007.24	1734.58
LOC101243657	0	3.23811	0	0	0	0	2.90649	1.01222	1.0282
LOC101243658	58.112	72.3177	61.7499	91.3458	115.748	97.39	86.226	108.308	119.271
LOC101243660	559.886	534.287	437.311	477.739	467.856	471.76	373	415.012	388.66
LOC101243662	1951.22	1534.86	1814.03	1613.17	1559.2	1927.25	2230.25	2284.59	2266.16
LOC101243664	245.858	242.858	272.307	302.355	246.086	274.3	267.397	320.875	228.261
LOC101243665	6.70523	9.71432	5.06147	1.82692	0.972674	1.78697	1.93766	6.07334	7.19741
LOC101243667	6.70523	14.0318	11.1352	7.30767	3.8907	11.6153	3.87532	1.01222	3.0846
LOC101243668	8.9403	5.39684	21.2582	26.4903	136.174	33.059	16.4701	41.5012	2.0564
LOC101243669	129.634	138.159	141.721	133.365	123.53	118.834	104.634	153.858	110.018
LOC101243671	3.35261	10.7937	26.3196	37.4518	15.5628	19.6567	9.68831	4.04889	10.282
LOC101243672	32.4086	23.7461	38.4672	51.1537	49.6064	50.9287	107.54	34.4156	97.6791
LOC101243673	281.619	224.509	280.405	369.951	302.502	338.631	330.371	352.254	345.476
LOC101243674	0	0	0	0	0	0	0	0	0
LOC101243675	27.9384	22.6667	22.2705	28.3172	9.72674	24.1241	2.90649	17.2078	17.4794
LOC101243676	6.70523	14.0318	3.03688	10.9615	9.72674	24.1241	8.71948	21.2567	12.3384
LOC101243677	0	0	3.03688	0.913458	0.972674	0	2.90649	0	2.0564
LOC101243678	3.35261	11.8731	5.06147	10.048	11.6721	4.46743	9.68831	5.06112	9.25381
LOC101243679	0	0	0	0	0	0	0	0	0
LOC101243680	0	0	0	0	0	0	0	0	0
LOC101243681	439.192	450.097	515.257	558.123	452.293	499.459	423.379	463.598	449.324
LOC101243682	0	0	0	0	0	0	0	0	0
LOC101243683	1861.82	1649.27	1808.97	1464.27	1299.49	1438.51	1915.38	1997.12	1718.12
LOC101243684	58.112	36.6985	104.266	86.7785	41.825	54.5026	104.634	83.0023	61.6921
LOC101243685	0	0	0	0	0	0	0	0	0
LOC101243686	0	0	0	0	0	0	0	0	0
LOC101243687	58.112	68.0002	67.8237	55.721	73.9232	88.4551	70.7247	59.7212	78.1433
LOC101243688	0	1.07937	0	0	0.972674	0.893486	0	0	0
LOC101243689	11.1754	9.71432	9.11064	15.5288	27.2349	33.9525	11.626	15.1834	19.5358
LOC101243690	0	0	1.01229	2.74037	1.94535	1.78697	0.968831	0	2.0564
LOC101243692	415.724	340.001	384.672	135.192	89.486	179.591	216.049	297.594	270.417
LOC101243694	0	0	0	0	0	0	0	0	0
LOC101243695	20.1157	22.6667	19.2336	18.2692	26.2622	4.46743	34.8779	18.22	5.14101
LOC101243696	58.112	59.3653	49.6024	47.4998	29.1802	20.5502	36.8156	53.6478	56.5511
LOC101243697	0	4.31747	0	2.74037	0.972674	0.893486	7.75065	0	8.22561
LOC101243699	345.319	428.509	434.274	1210.33	879.297	952.456	694.652	1016.27	860.604
LOC101243701	62.5821	51.8097	50.6147	49.3267	60.3058	64.331	29.0649	29.3545	16.4512
LOC101243702	3464.37	3013.6	2975.13	2137.49	1967.72	2126.5	1756.49	1621.58	1524.82
LOC101243704	168.748	157.588	181.201	307.835	287.911	270.726	214.112	229.775	221.063
LOC101243705	944.319	957.4	829.068	835.814	694.489	793.415	853.54	737.911	833.871
LOC101243706	2.23508	0	0	67.5959	26.2622	20.5502	10.6571	12.1467	0
LOC101243707	844.858	793.336	817.933	1108.94	973.647	1098.09	536.732	545.589	565.511
LOC101243708	460.426	304.382	364.426	328.845	293.748	350.246	396.252	418.048	387.632
LOC101243709	0	0	0	0	11.6721	0.893486	0	0	0
LOC101243711	3.35261	3.23811	5.06147	9.13458	4.86337	1.78697	3.87532	7.08557	3.0846
LOC101243713	8.9403	14.0318	4.04917	15.5288	16.5355	11.6153	5.81299	8.09779	4.1128
LOC101243714	128.517	128.445	137.672	157.115	213.988	155.467	189.891	198.396	199.471
LOC101243715	11.1754	15.1112	22.2705	10.9615	4.86337	12.5088	8.71948	4.04889	6.16921
LOC101243716	1623.78	1554.29	1448.59	1308.99	1094.26	1239.26	2147.9	3026.55	3230.61
LOC101243717	41.3489	41.016	72.8851	74.9036	57.3878	57.1831	70.7247	67.819	64.7767
LOC101243718	360.965	372.382	387.708	408.316	244.141	338.631	1090.9	1167.09	852.379
LOC101243719	197.804	233.144	214.606	221.97	165.355	274.3	205.392	149.809	198.443
LOC101243720	443.662	379.938	401.881	406.489	385.179	348.459	190.86	150.821	169.653
LOC101243721	0	0	2.02459	0	0	0	0.968831	1.01222	2.0564
LOC101243722	0	0	0	0	0	0	0	0	0
LOC101243723	83.8153	39.9366	58.713	73.0767	94.3494	86.6681	19.3766	18.22	20.564
LOC101243725	0	0	1.01229	0	0	0	0.968831	0	0
LOC101243726	455.955	391.811	489.95	548.075	485.364	552.174	524.138	521.295	476.057
LOC101243727	411.254	345.398	413.016	439.373	533.998	519.115	343.935	357.315	316.686
LOC101243728	723.047	655.177	778.454	808.411	646.828	719.256	723.717	651.872	752.643
LOC101243729	181.041	87.4288	169.053	151.634	108.939	140.277	166.639	117.418	123.384
LOC101243730	40.2314	64.7621	58.713	32.8845	35.9889	22.3371	64.9117	31.3789	76.0869
LOC101243731	172.101	98.2225	113.377	117.836	108.939	129.555	93.9766	98.1857	143.948
LOC101243732	0	0	0	0	0	0	0	0	0
LOC101243733	1923.28	1349.21	1479.97	1452.4	1297.55	1398.31	1166.47	1335.12	1254.41
LOC101243734	141.927	192.128	192.336	157.115	200.371	117.047	258.678	244.958	214.894
LOC101243735	388.903	390.731	339.118	345.287	336.545	375.264	429.192	391.731	359.87
LOC101243736	0	0	0	0	0	0	0	0	0
LOC101243737	676.11	496.509	648.88	771.872	826.773	857.746	740.187	855.329	700.205
LOC101243738	3.35261	6.47621	2.02459	9.13458	7.78139	6.2544	3.87532	3.03667	3.0846
LOC101243739	0	0	0	0	0	0	0	0	0
LOC101243740	48.0541	50.7303	60.7376	63.0286	70.0325	58.0766	79.4441	71.8679	70.9459
LOC101243742	231.33	234.223	205.496	204.615	195.507	184.952	205.392	209.53	175.822
LOC101243743	196.687	212.636	196.385	206.442	255.813	202.821	141.449	94.1368	127.497
LOC101243744	876.15	893.717	840.204	693.315	484.392	548.6	571.61	585.065	643.654
LOC101243745	118.459	91.7463	127.549	118.75	129.366	109.899	108.509	120.455	101.792
LOC101243746	329.674	270.921	272.307	339.806	331.682	318.974	413.691	346.18	307.432
LOC101243747	0	0	0	0	0	0	0	0	0
LOC101243748	3.35261	5.39684	3.03688	2.74037	4.86337	9.82834	1.93766	2.02445	13.3666
LOC101243750	1450.56	1263.94	1312.94	1599.47	1416.21	1537.69	1314.7	1474.81	1420.97
LOC101243751	0	0	0	0	0	0	0	0	0
LOC101243752	311.793	213.715	245.987	162.596	240.25	188.526	325.527	351.242	261.163
LOC101243753	0	0	0	0	0	0	0	0	0
LOC101243754	203.392	223.429	250.037	297.787	294.72	300.211	176.327	175.115	186.104
LOC101243755	606.823	558.033	627.622	629.373	596.249	548.6	584.205	564.821	558.313
LOC101243757	108.401	103.619	91.1064	131.538	92.404	114.366	104.634	95.149	88.4253
LOC101243758	236.918	207.239	235.864	232.018	233.442	240.348	227.675	258.117	279.671
LOC101243759	360.965	279.556	359.364	491.441	477.583	515.541	428.223	529.393	421.563
LOC101243760	0	0	0	0	0	0	0	0	0
LOC101243761	15.6455	19.4286	17.209	25.5768	28.2075	15.1893	25.1896	18.22	13.3666
LOC101243762	1.11754	6.47621	3.03688	4.56729	0.972674	0.893486	1.93766	5.06112	1.0282
LOC101243763	432.487	534.287	506.147	545.335	582.632	545.026	575.486	575.955	672.444
LOC101243764	141.927	110.096	119.451	108.702	118.666	114.366	149.2	101.222	132.638
LOC101243765	415.724	464.128	439.335	368.124	367.671	324.335	445.662	417.036	446.239
LOC101243767	2.23508	8.63495	0	6.39421	0.972674	0	5.81299	1.01222	0
LOC101243768	612.411	494.351	681.274	611.104	711.025	651.351	670.431	802.693	650.851
LOC101243769	0	0	4.04917	0	0.972674	0	0	0	0
LOC101243774	33.5261	36.6985	15.1844	41.1056	51.5517	32.1655	18.4078	11.1345	12.3384
LOC101243775	11.1754	2.15874	6.07376	2.74037	7.78139	8.93486	4.84415	8.09779	6.16921
LOC101243776	163.16	170.54	178.164	221.97	247.059	187.632	181.171	131.589	144.976
LOC101243777	24.5858	38.8573	42.5163	25.5768	38.907	29.485	96.8831	59.7212	75.0587
LOC101243779	26.8209	42.0954	16.1967	40.1922	36.9616	23.2306	34.8779	29.3545	34.9588
LOC101243781	0	0	0	0	0	0	0	0	0
LOC101243783	130.752	139.239	146.783	128.798	165.355	143.851	123.042	63.7701	106.933
LOC101243784	1.11754	0	0	0	0	0.893486	0	0	1.0282
LOC101243786	155.338	134.921	185.25	158.942	213.988	215.33	238.332	266.215	269.389
LOC101243787	0	0	0	0	0	0	0	0	0
LOC101243788	51.4067	34.5398	40.4917	45.6729	27.2349	37.5264	92.0389	117.418	171.71
LOC101243790	103.931	112.254	90.0941	125.144	175.081	50.9287	120.135	105.271	65.8049
LOC101243791	82.6978	80.9526	73.8974	77.644	116.721	75.0528	69.7558	72.8801	68.8895
LOC101243792	2.23508	6.47621	3.03688	9.13458	38.907	11.6153	2.90649	7.08557	6.16921
LOC101243795	170.983	137.08	140.709	206.442	171.191	183.165	192.797	224.714	224.148
LOC101243796	4.47015	3.23811	2.02459	0	11.6721	3.57394	0	0	0
LOC101243797	0	0	0	0	0	0	0	0	0
LOC101243798	10.0578	65.8415	19.2336	19.1826	25.2895	7.14789	50.3792	16.1956	71.9741
LOC101243799	77.1101	73.3971	48.5901	67.5959	80.7319	56.2896	68.787	79.9657	70.9459
LOC101243800	0	0	0	119.663	44.743	47.3547	0	0	0
LOC101243801	0	0	0	0	0	0	0	0	0
LOC101243802	41.3489	55.0478	26.3196	21.0095	15.5628	10.7218	4.84415	5.06112	6.16921
LOC101243803	0	3.23811	0	0	0	0	0	0	0
LOC101243804	0	4.31747	0	0	0.972674	2.68046	6.78182	0	4.1128
LOC101243805	2.23508	8.63495	5.06147	0.913458	4.86337	3.57394	1.93766	0	2.0564
LOC101243807	263.739	336.763	314.823	251.201	214.961	205.502	160.826	119.442	158.343
LOC101243809	932.026	717.78	893.855	1246.87	1139	1269.64	814.787	866.463	844.153
LOC101243811	602.353	532.129	759.22	668.651	654.61	744.274	653.961	688.312	638.513
LOC101243813	0	0	1.01229	0	0	0	0	0	0
LOC101243814	67.0523	102.54	77.9466	38.3652	26.2622	29.485	12.5948	14.1711	14.3948
LOC101243815	632.526	605.526	575.995	477.739	435.758	428.873	509.605	621.505	518.213
LOC101243817	0	0	0	0	0	0	0	0	0
LOC101243818	174.336	206.159	177.151	397.354	350.163	400.282	240.27	174.102	173.766
LOC101243821	24.5858	29.1429	35.4303	49.3267	60.3058	53.6091	171.483	109.32	71.9741
LOC101243823	1067.25	1175.43	1090.24	1128.12	1190.55	1116.86	713.06	622.518	672.444
LOC101243824	0	0	0	0	0	0	0.968831	2.02445	1.0282
LOC101243825	624.704	558.033	565.872	588.267	453.266	523.583	460.195	503.075	515.129
LOC101243826	295.03	320.572	347.217	359.903	350.163	337.738	310.026	440.317	367.068
LOC101243827	11.1754	42.0954	16.1967	25.5768	29.1802	29.485	33.9091	14.1711	26.7332
LOC101243828	0	0	0	0	0	0	0	0	0
LOC101243829	396.726	409.081	436.299	451.248	374.479	394.921	597.769	798.644	677.585
LOC101243830	316.263	344.319	325.959	158.028	352.108	166.188	301.306	185.237	214.894
LOC101243831	216.802	196.445	254.086	277.691	300.556	324.335	399.158	314.802	257.05
LOC101243832	56.9944	76.6352	61.7499	76.7305	79.7593	71.4789	57.161	72.8801	73.0023
LOC101243833	0	0	0	0	0	0	0	0	0
LOC101243834	37.9963	106.857	53.6516	74.9036	80.7319	66.1179	137.574	63.7701	82.2561
LOC101243835	1451.68	1470.1	1492.12	675.046	864.707	729.084	527.044	481.818	581.962
LOC101243839	60.347	58.2859	48.5901	51.1537	48.6337	35.7394	47.4727	55.6723	38.0434
LOC101243840	149.75	155.429	158.93	179.951	142.01	164.401	153.075	177.139	168.625
LOC101243841	129.634	129.524	111.352	106.875	81.7046	104.538	82.3506	142.724	100.764
LOC101243842	1342.16	1218.61	1400	1467.01	1319.92	1319.68	943.641	1204.55	1032.31
LOC101243843	1303.05	1426.93	1366.6	1140	1172.07	1139.19	1047.31	953.515	887.338
LOC101243844	135.222	107.937	145.77	140.673	116.721	124.195	130.792	89.0757	100.764
LOC101243845	685.051	680.002	606.364	438.46	1443.45	527.157	727.592	1004.13	966.509
LOC101243847	0	0	0	0	0	0	0	0	0
LOC101243848	670.523	473.843	512.221	594.661	467.856	520.902	423.379	498.014	464.747
LOC101243849	2185.9	2564.58	2175.42	3250.08	3137.85	3082.53	4048.74	3039.71	3458.87
LOC101243850	164.278	251.493	199.422	240.24	233.442	248.389	289.68	191.31	332.109
LOC101243851	400.078	491.113	470.717	401.008	298.611	397.601	570.641	670.092	450.352
LOC101243852	177.688	181.334	167.028	183.605	210.098	218.904	158.888	189.286	214.894
LOC101243853	479.424	959.559	317.86	569.998	889.997	1028.4	317.777	648.835	311.545
LOC101243854	65.9347	43.1747	46.5655	77.644	61.2785	85.7746	60.0675	65.7945	86.3689
LOC101243855	411.254	387.493	379.61	448.508	370.589	427.98	493.135	425.134	456.521
LOC101243856	21.2332	26.9842	28.3442	47.4998	24.3168	31.272	6.78182	21.2567	17.4794
LOC101243857	252.564	270.921	231.815	290.48	240.25	304.679	209.267	314.802	234.43
LOC101243858	467.131	496.509	474.766	542.594	551.506	510.18	822.537	779.412	788.63
LOC101243859	430.252	498.668	430.225	602.882	542.752	599.529	466.008	572.919	485.311
LOC101243860	30.1735	20.508	29.3565	28.3172	28.2075	19.6567	5.81299	16.1956	15.423
LOC101243861	181.041	88.5082	193.348	113.269	65.1691	83.9877	52.3169	57.6967	16.4512
LOC101243862	52.5243	53.9684	54.6639	29.2307	54.4697	24.1241	25.1896	33.4034	22.6204
LOC101243863	0	69.0796	20.2459	0	14.5901	3.57394	61.0364	19.2322	51.4101
LOC101243864	35.7612	46.4128	30.3688	4.56729	7.78139	0.893486	8.71948	3.03667	14.3948
LOC101243865	6.70523	8.63495	6.07376	4.56729	0.972674	2.68046	23.2519	29.3545	10.282
LOC101243866	120.694	118.731	111.352	87.692	126.448	75.0528	57.161	73.8923	83.2843
LOC101243868	8.9403	23.7461	11.1352	13.7019	15.5628	11.6153	22.2831	9.11001	10.282
LOC101243870	4.47015	4.31747	1.01229	7.30767	6.80872	3.57394	0.968831	0	1.0282
LOC101243871	249.211	213.715	221.692	242.066	244.141	276.087	363.312	266.215	330.053
LOC101243872	930.909	891.558	1002.17	840.382	904.587	940.841	838.039	875.573	807.138
LOC101243873	512.95	536.446	466.667	168.99	145.901	186.739	105.603	118.43	169.653
LOC101243875	842.623	496.509	683.298	825.766	730.478	878.297	641.366	760.18	639.541
LOC101243876	363.2	307.62	333.045	144.326	141.038	120.621	218.956	280.386	296.122
LOC101243878	3.35261	1.07937	4.04917	4.56729	7.78139	7.14789	1.93766	0	0
LOC101243879	167.631	151.112	169.053	189.999	181.89	201.034	173.421	223.701	221.063
LOC101243881	53.6418	44.2541	48.5901	73.9901	76.8412	75.9463	83.3195	86.039	62.7203
LOC101243882	2.23508	0	3.03688	3.65383	1.94535	6.2544	2.90649	1.01222	0
LOC101243883	691.756	766.352	721.765	690.574	711.997	681.73	731.467	849.256	742.361
LOC101243884	0	0	0	0	0	0	0	0	0
LOC101243886	794.569	1422.61	1269.42	621.152	739.232	772.865	469.883	798.644	639.541
LOC101243887	1349.99	1032.96	1341.29	1534.61	1461.93	1486.76	1112.22	1366.5	1067.27
LOC101243888	0	3.23811	2.02459	2.74037	2.91802	5.36091	4.84415	3.03667	3.0846
LOC101243889	655.995	586.097	626.61	490.527	390.042	563.79	444.693	349.217	333.137
LOC101243890	192.216	284.953	206.508	97.74	151.737	128.662	84.2883	68.8312	129.553
LOC101243891	1224.82	1207.81	1145.92	1066.01	951.275	954.243	856.447	1009.19	856.492
LOC101243892	1.11754	7.55558	3.03688	1.82692	0.972674	2.68046	5.81299	6.07334	1.0282
LOC101243893	0	0	0	0	0	0	0	0	0
LOC101243894	120.694	195.366	155.893	203.701	263.595	209.076	801.223	1287.55	998.383
LOC101243895	0	0	0	0	0	0	0	0	0
LOC101243897	54.7593	110.096	78.9589	46.5864	52.5244	52.7157	29.0649	30.3667	17.4794
LOC101243898	566.592	602.288	632.684	686.007	803.429	647.777	861.291	651.872	793.771
LOC101243899	248.093	315.176	213.594	286.826	310.283	299.318	341.028	227.75	318.742
LOC101243900	22.3508	26.9842	15.1844	11.875	21.3988	21.4437	6.78182	0	0
LOC101243901	1327.63	1565.08	1416.2	1510.86	1456.09	1471.57	1525.91	1321.96	1475.47
LOC101243902	281.619	264.445	332.032	353.508	293.748	291.276	193.766	237.873	210.781
LOC101243903	2359.12	1425.85	1966.89	1667.06	1415.24	2097.9	2053.92	2026.47	1712.98
LOC101243904	1054.96	879.685	1089.23	1118.99	869.57	1093.63	1189.72	1227.83	1106.34
LOC101243905	0	1.07937	1.01229	0	0	0	1.93766	0	4.1128
LOC101243908	0	0	0	0	0	0	0	2.02445	0
LOC101243909	450.368	371.303	754.159	90.4324	255.813	217.117	25.1896	23.2811	37.0152
LOC101243910	23.4683	23.7461	19.2336	44.7595	36.9616	27.6981	89.1324	42.5134	39.0716
LOC101243911	3.35261	28.0636	26.3196	5.48075	38.907	18.7632	65.8805	62.7579	84.3125
LOC101243912	111.754	106.857	110.34	180.865	133.256	130.449	146.293	121.467	114.13
LOC101243913	117.341	123.048	110.34	162.596	143.956	104.538	155.982	125.516	142.92
LOC101243914	212.332	272.001	210.557	334.326	299.584	283.235	254.803	264.19	254.994
LOC101243915	2293.19	1912.64	2254.38	1701.77	1756.65	2173.85	2025.83	1941.44	2121.18
LOC101243916	0	0	0	0	0	0	0	0	0
LOC101243917	3.35261	2.15874	3.03688	2.74037	2.91802	3.57394	2.90649	6.07334	5.14101
LOC101243918	72.6399	89.5876	93.131	131.538	127.42	96.4965	79.4441	87.0512	106.933
LOC101243919	2.23508	0	0	0	0	0	0	0	0
LOC101243920	596.765	458.732	534.491	525.239	541.779	524.476	436.943	473.721	362.955
LOC101243923	0	0	0	0	0	0	0	0	0
LOC101243924	0	0	0	0	0	0	0	0	0
LOC101243925	214.567	141.397	178.164	264.903	246.086	311.827	199.579	195.359	201.527
LOC101243926	138.575	69.0796	101.229	84.0382	67.1145	85.7746	104.634	90.0879	53.4665
LOC101243927	1138.77	812.764	1153	956.391	1021.31	1004.28	915.545	1039.55	974.735
LOC101243929	25.7034	52.8891	62.7622	80.3843	68.0872	64.331	46.5039	61.7456	45.2409
LOC101243930	212.332	324.89	251.049	391.874	434.785	260.898	590.987	390.718	362.955
LOC101243931	519.655	513.779	534.491	474.085	434.785	545.92	507.667	529.393	451.38
LOC101243932	89.403	105.778	130.586	107.788	84.6226	101.857	31.9714	24.2934	54.4947
LOC101243933	20.1157	16.1905	26.3196	40.1922	54.4697	36.6329	28.0961	51.6234	38.0434
LOC101243934	461.543	260.128	425.163	421.104	352.108	406.536	333.278	407.926	334.165
LOC101243935	99.4609	187.81	163.992	168.99	228.578	223.371	507.667	885.696	604.582
LOC101243936	1270.64	1100.96	1119.6	1230.43	980.455	1224.08	1150	1236.94	1195.8
LOC101243937	0	0	0	0	0	0	0	0	0
LOC101243938	592.295	463.049	517.282	562.69	491.2	618.292	621.989	731.838	633.372
LOC101243939	31.2911	45.3335	29.3565	62.1152	45.7157	51.8222	48.4415	53.6478	46.2691
LOC101243940	0	3.23811	1.01229	0.913458	2.91802	0.893486	1.93766	3.03667	3.0846
LOC101243941	0	0	0	0	0	0	0	0	0
LOC101243942	282.737	321.652	351.266	244.807	335.572	306.466	357.499	354.278	385.575
LOC101243943	754.338	546.16	689.372	728.94	616.675	721.937	691.745	773.339	672.444
LOC101243944	89.403	113.334	105.279	127.884	125.475	132.236	82.3506	88.0635	83.2843
LOC101243945	0	0	0	0	0	0	0	0	1.0282
LOC101243946	0	1.07937	0	0	0	0	0	0	0
LOC101243947	239.153	257.969	283.442	276.778	315.146	345.779	127.886	91.1001	125.441
LOC101243948	338.614	344.319	324.946	546.248	464.938	634.375	466.008	477.77	394.829
LOC101243949	303.97	264.445	284.455	274.951	244.141	296.637	306.151	355.29	319.771
LOC101243950	169.866	121.969	121.475	162.596	168.273	177.804	124.01	88.0635	104.877
LOC101243951	124.047	110.096	123.5	145.24	118.666	134.916	126.917	99.1979	89.4535
LOC101243953	4.47015	11.8731	8.09835	11.875	10.6994	8.04137	10.6571	18.22	6.16921
LOC101243954	4723.83	5298.62	5453.23	5115.37	4964.53	4694.37	4418.84	4830.33	4682.43
LOC101243956	591.177	444.7	612.438	30.1441	42.7977	41.1003	543.514	569.882	535.693
LOC101243958	1794.77	1968.77	2245.27	2436.19	2378.19	2004.98	2870.65	2225.88	2632.2
LOC101243960	0	0	0	0	0	0	2.90649	0	1.0282
LOC101243961	0	0	0	0	0.972674	0	0	0	0
LOC101243963	2273.07	1716.2	1956.76	1984.03	1675.92	1721.75	938.797	1081.05	1065.22
LOC101243964	0	0	0	0	0	0	0	0	0
LOC101243965	255.916	245.017	276.356	379.085	355.999	322.548	316.808	258.117	251.909
LOC101243966	0	0	0	0	0	0	0	0	0
LOC101243968	1039.31	791.177	1019.38	1024.9	957.111	1044.48	898.106	1013.24	849.294
LOC101243969	0	0	0	0	0	0	0	0	0
LOC101243970	385.55	275.239	465.655	422.018	332.654	427.086	215.08	186.249	241.627
LOC101243971	2.23508	0	2.02459	2.74037	0.972674	4.46743	0	0	1.0282
LOC101243972	41.3489	32.3811	36.4426	96.8266	34.0436	90.2421	51.348	61.7456	48.3255
LOC101243973	0	0	0	0	0	0	0	0	0
LOC101243974	151.985	134.921	147.795	168.99	149.792	142.064	112.384	114.381	125.441
LOC101243975	177.688	151.112	194.36	286.826	303.474	301.998	113.353	95.149	108.989
LOC101243977	1.11754	0	1.01229	0	0	0	0	0	0
LOC101243978	0	2.15874	2.02459	0	7.78139	0	0	2.02445	6.16921
LOC101243979	134.105	131.683	139.697	89.5189	37.9343	55.3961	117.229	184.225	143.948
LOC101243980	1643.9	1041.59	1310.92	1643.31	1332.56	1652.06	934.922	1020.32	747.502
LOC101243983	356.495	387.493	379.61	277.691	266.513	256.43	188.922	167.017	208.725
LOC101243985	7.82276	19.4286	17.209	15.5288	17.5081	7.14789	10.6571	9.11001	16.4512
LOC101243986	34.6437	34.5398	28.3442	35.6249	35.9889	35.7394	18.4078	17.2078	33.9306
LOC101243987	163.16	166.223	172.09	245.72	217.879	256.43	154.044	193.335	139.835
LOC101243988	319.616	278.477	352.278	403.749	346.272	326.122	278.054	318.85	258.079
LOC101243989	3.35261	25.9048	17.209	11.875	19.4535	8.04137	15.5013	13.1589	14.3948
LOC101243990	81.5802	92.8257	97.1802	99.567	77.8139	114.366	92.0389	99.1979	136.751
LOC101243991	0	0	0	0	0	0	0	0	0
LOC101243992	61.4646	59.3653	42.5163	69.4228	50.579	62.544	46.5039	50.6112	60.6639
LOC101243993	73.7575	69.0796	70.8606	84.0382	87.5406	85.7746	176.327	122.479	158.343
LOC101243997	39.1138	47.4922	51.627	36.5383	29.1802	32.1655	10.6571	33.4034	21.5922
LOC101243998	417.959	658.415	579.032	255.768	543.725	278.768	570.641	483.843	541.862
LOC101244001	78.2276	105.778	85.0327	106.875	82.6773	123.301	176.327	137.662	126.469
LOC101244002	0	0	1.01229	0	0	1.78697	0.968831	0	1.0282
LOC101244003	339.731	383.176	362.401	147.98	89.486	120.621	42.6286	27.33	58.6075
LOC101244004	0	1.07937	0	0	0	0	0	0	0
LOC101244005	1586.9	1695.69	1894	1747.45	1236.27	1583.26	5155.15	5615.82	3586.37
LOC101244006	392.256	350.795	384.672	465.864	509.681	557.535	128.855	184.225	147.033
LOC101244007	39.1138	34.5398	60.7376	52.9806	92.404	58.9701	10.6571	63.7701	24.6768
LOC101244008	0	0	0	0.913458	0	0	0.968831	0	3.0846
LOC101244009	0	0	0	0	0	0	0	0	0
LOC101244010	1179	963.876	859.437	805.67	686.708	1044.48	3092.51	5762.59	3861.92
LOC101244011	29.056	31.3017	24.295	19.1826	18.4808	27.6981	35.8467	11.1345	15.423
LOC101244012	1095.19	1117.15	1301.81	1139.08	1246.97	1191.91	1097.69	986.918	1355.17
LOC101244013	1460.62	1266.1	1326.1	1881.72	1509.59	1537.69	1025.99	1431.28	1167.01
LOC101244014	134.105	88.5082	100.217	185.432	148.819	146.532	111.416	93.1246	98.7073
LOC101244015	208.98	213.715	242.95	227.451	166.327	231.413	215.08	267.227	202.556
LOC101244016	0	0	0	0	0	0	0	0	0
LOC101244017	1355.57	1344.89	1333.19	1392.11	1174.02	1225.86	1156.78	1337.15	1098.12
LOC101244018	153.103	165.143	182.213	205.528	243.168	221.584	317.777	232.811	249.853
LOC101244019	0	0	0	0	0	0	0	0	0
LOC101244021	224.625	174.858	224.729	212.836	196.48	177.804	164.701	167.017	161.428
LOC101244022	612.411	646.542	625.597	665.911	642.937	607.57	692.714	591.139	696.092
LOC101244023	0	0	0	0	0	0	0	0	0
LOC101244024	1035.96	768.51	948.519	812.978	755.768	851.492	876.792	860.39	879.112
LOC101244026	214.567	227.747	263.196	216.49	181.89	258.217	182.14	191.31	242.655
LOC101244028	594.53	432.827	560.811	445.768	375.452	492.311	512.512	577.98	570.652
LOC101244029	131.869	123.048	108.315	321.537	273.321	408.323	120.135	101.222	94.5945
LOC101244030	0	0	0	0	0	0	0	0	0
LOC101244031	251.446	286.033	251.049	302.355	196.48	259.111	427.254	430.195	337.25
LOC101244032	178.806	183.493	220.68	241.153	183.835	213.543	168.577	153.858	169.653
LOC101244033	173.218	249.334	238.901	226.538	247.059	263.578	378.813	372.498	362.955
LOC101244034	601.235	587.176	626.61	583.7	641.965	689.771	774.096	735.887	758.813
LOC101244035	348.672	325.969	381.635	480.479	468.829	542.346	430.161	434.244	455.493
LOC101244036	122.929	114.413	131.598	199.134	144.928	180.484	142.418	161.956	141.892
LOC101244037	62.5821	111.175	75.922	61.2017	69.0598	64.331	139.512	95.149	108.989
LOC101244038	203.392	277.398	275.344	266.73	253.868	242.135	314.87	260.141	330.053
LOC101244039	37.9963	42.0954	27.3319	41.1056	44.743	57.1831	50.3792	15.1834	47.2973
LOC101244040	0	0	0	0	0	0	0	0	0
LOC101244041	242.506	198.604	185.25	215.576	166.327	220.691	155.013	200.42	172.738
LOC101244042	8.9403	23.7461	26.3196	20.0961	38.907	41.9938	48.4415	44.5378	64.7767
LOC101244043	189.981	150.032	169.053	197.307	192.589	225.158	210.236	166.005	206.668
LOC101244044	0	0	0	0	0	0	0	0	0
LOC101244045	37.9963	26.9842	40.4917	43.846	37.9343	63.4375	59.0987	31.3789	32.9024
LOC101244047	86.0504	100.381	87.0572	61.2017	30.1529	43.7808	36.8156	32.3912	50.3819
LOC101244048	414.606	484.636	591.179	906.151	893.887	922.077	676.244	715.642	732.079
LOC101244049	58.112	140.318	52.6393	42.0191	72.9505	41.9938	139.512	56.6845	166.569
LOC101244050	128.517	150.032	171.078	130.625	148.819	136.703	120.135	129.565	121.328
LOC101244053	246.976	262.287	253.073	189.999	152.71	209.969	174.39	138.675	188.161
LOC101244054	0	0	0	0	0	0	0	0	0
LOC101244055	1.11754	1.07937	3.03688	0	0.972674	0	0	0	0
LOC101244056	125.164	223.429	179.176	195.48	186.753	186.739	181.171	152.846	168.625
LOC101244057	126.282	214.794	136.66	79.4709	126.448	99.1769	102.696	66.8068	97.6791
LOC101244058	888.442	797.653	999.134	642.161	509.681	587.02	692.714	739.935	882.197
LOC101244059	4.47015	17.2699	8.09835	10.048	12.6448	7.14789	11.626	5.06112	4.1128
LOC101244060	17.8806	11.8731	19.2336	29.2307	42.7977	35.7394	36.8156	33.4034	21.5922
LOC101244061	0	0	0	0	0	0	0	0	0
LOC101244063	193.334	247.175	250.037	211.922	189.671	187.632	186.016	259.129	200.499
LOC101244064	0	0	1.01229	0	0	0	0	0	0
LOC101244065	0	0	0	0	0	0	0	0	0
LOC101244066	301.735	275.239	300.651	242.066	218.852	253.75	207.33	220.665	186.104
LOC101244067	15.6455	23.7461	20.2459	4.56729	19.4535	5.36091	36.8156	36.44	18.5076
LOC101244069	23.4683	46.4128	41.504	39.2787	37.9343	50.9287	41.6597	34.4156	42.1563
LOC101244070	0	0	0	0	0	0	0	0	0
LOC101244071	441.427	360.509	408.967	418.364	439.649	515.541	359.436	407.926	342.391
LOC101244073	124.047	147.873	117.426	146.153	209.125	162.614	161.795	191.31	162.456
LOC101244074	10891.5	9668.98	10872	2688.31	1459.98	2121.14	3812.35	3701.7	3826.97
LOC101244075	12.2929	16.1905	26.3196	14.6153	10.6994	14.2958	6.78182	24.2934	14.3948
LOC101244077	324.086	292.509	240.926	37.4518	23.3442	41.1003	71.6935	68.8312	84.3125
LOC101244079	16.7631	14.0318	17.209	13.7019	123.53	16.9762	0.968831	5.06112	7.19741
LOC101244080	6.70523	17.2699	7.08606	3.65383	1.94535	2.68046	4.84415	14.1711	3.0846
LOC101244082	59.2295	39.9366	61.7499	79.4709	53.4971	66.1179	63.9428	66.8068	71.9741
LOC101244083	136.34	150.032	122.488	189.999	228.578	198.354	164.701	154.87	154.23
LOC101244084	9423.08	8766.63	9219.97	8908.96	8883.43	9634.46	14256.3	10673.9	13591.8
LOC101244085	68.1698	134.921	56.6884	20.0961	36.9616	43.7808	160.826	91.1001	206.668
LOC101244086	41.3489	26.9842	49.6024	35.6249	41.825	37.5264	26.1584	36.44	8.22561
LOC101244087	125.164	137.08	103.254	126.971	114.776	132.236	153.075	121.467	123.384
LOC101244088	5.58769	2.15874	3.03688	11.875	16.5355	12.5088	4.84415	9.11001	5.14101
LOC101244089	0	0	0	0	0	0	0	0	0
LOC101244090	0	0	0	0	0	0	0	0	0
LOC101244091	35.7612	22.6667	29.3565	39.2787	65.1691	53.6091	38.7532	40.4889	18.5076
LOC101244092	0	0	0	0	0	0	0	0	0
LOC101244094	659.347	895.876	785.54	676.873	738.259	656.712	1762.3	2191.46	2847.09
LOC101244095	271.562	449.017	324.946	140.673	258.731	182.271	134.668	146.772	175.822
LOC101244096	1.11754	0	0	0.913458	0	0.893486	0	0	0
LOC101244097	303.97	243.937	325.959	291.393	263.595	264.472	331.34	370.474	335.194
LOC101244098	0	0	0	0	0	0	0	0	0
LOC101244099	0	0	0	0	0	0	0	0	0
LOC101244100	745.398	630.351	1276.5	1082.45	1195.42	1014.11	1037.62	1243.01	945.945
LOC101244101	3.35261	5.39684	1.01229	1.82692	21.3988	0.893486	0	0	3.0846
LOC101244102	113.989	70.1589	94.1433	84.0382	95.322	88.4551	79.4441	76.929	69.9177
LOC101244103	227.978	219.112	277.368	118.75	126.448	122.408	473.758	790.547	551.116
LOC101244104	533.065	426.351	503.11	512.45	498.982	493.204	489.26	517.246	562.426
LOC101244105	394.491	505.144	425.163	498.748	553.451	597.742	485.384	429.183	535.693
LOC101244106	1234.88	1108.51	1212.73	1078.79	997.963	1224.08	1184.88	1200.5	1137.19
LOC101244107	486.129	599.049	500.073	535.287	475.638	480.695	680.119	754.107	723.854
LOC101244109	5.58769	10.7937	12.1475	4.56729	24.3168	7.14789	13.5636	11.1345	8.22561
LOC101244110	82.6978	101.461	103.254	96.8266	91.4313	96.4965	93.0078	103.247	95.6227
LOC101244112	4.47015	2.15874	4.04917	7.30767	5.83604	3.57394	1.93766	4.04889	6.16921
LOC101244113	470.483	440.382	431.237	463.123	692.544	472.654	675.275	682.239	517.185
LOC101244115	701.814	702.669	535.503	626.632	605.003	575.405	530.919	571.906	575.793
LOC101244116	0	0	0	0	0	0	0	0	0
LOC101244117	1154.42	1232.64	1236.01	1272.45	1281.01	1148.13	1574.35	1514.29	1603.99
LOC101244118	308.44	261.207	292.553	357.162	425.058	309.146	327.465	298.606	296.122
LOC101244119	109.519	118.731	102.242	102.307	104.076	117.047	91.0701	108.308	103.848
LOC101244120	110.636	139.239	75.922	80.3843	108.939	100.964	63.9428	91.1001	75.0587
LOC101244121	1628.25	1389.15	1465.8	1620.48	1263.5	1615.42	1163.57	1491.01	1292.45
LOC101244122	0	0	0	0	0	0	0	0	0
LOC101244123	1979.16	2630.42	2248.3	2192.3	2713.76	2290	2828.99	2192.48	2683.61
LOC101244124	462.661	555.875	506.147	491.441	388.097	489.63	485.384	445.378	353.701
LOC101244125	17.8806	11.8731	20.2459	21.0095	43.7703	21.4437	34.8779	21.2567	16.4512
LOC101244126	41.3489	39.9366	35.4303	33.798	42.7977	22.3371	43.5974	57.6967	42.1563
LOC101244128	0	0	0	0	0	0	0	0	0
LOC101244129	178.806	216.953	186.262	129.711	184.808	138.49	124.979	114.381	214.894
LOC101244131	183.276	262.287	217.643	206.442	185.781	171.549	258.678	402.865	312.573
LOC101244132	1812.65	1690.29	1630.8	1358.31	1270.31	1351.84	2076.2	2113.52	2039.95
LOC101244133	6.70523	15.1112	14.1721	31.971	16.5355	35.7394	1.93766	4.04889	0
LOC101244134	406.784	424.192	405.93	416.537	405.605	371.69	313.901	275.325	288.925
LOC101244135	507.362	418.795	400.868	514.277	409.496	503.926	319.714	399.828	419.506
LOC101244136	0	0	0	0	0	0	0	0	0
LOC101244137	841.506	864.574	861.462	1027.64	886.106	916.716	994.989	915.05	876.027
LOC101244139	3179.39	2930.49	3396.25	3857.53	3010.43	3667.76	2805.73	3449.66	3093.86
LOC101244140	6.70523	3.23811	9.11064	0.913458	12.6448	6.2544	1.93766	8.09779	1.0282
LOC101244141	748.75	661.653	790.601	300.528	1311.16	537.878	643.304	1041.58	1323.29
LOC101244142	1664.01	2898.1	2562.12	855.91	1259.61	1007.85	1386.4	1766.33	2037.89
LOC101244143	0	0	0	0	0	0	0	0	0
LOC101244144	355.377	322.731	378.598	407.402	383.234	358.288	283.867	345.168	309.489
LOC101244145	124.047	181.334	117.426	110.528	127.42	86.6681	145.325	209.53	244.712
LOC101244146	0	0	0	0	0	0	0	0	0
LOC101244147	64.8172	82.032	57.7007	73.0767	75.8686	67.0114	55.2234	51.6234	64.7767
LOC101244148	126.282	130.604	142.733	152.548	131.311	147.425	115.291	133.614	150.117
LOC101244150	68.1698	107.937	104.266	109.615	106.994	100.964	179.234	91.1001	162.456
LOC101244151	1296.34	1491.69	1212.73	1379.32	1216.82	1291.09	1396.09	1646.89	1444.62
LOC101244152	0	0	0	0	0	0	0	0	1.0282
LOC101244153	154.22	153.27	158.93	133.365	212.043	142.064	185.047	177.139	154.23
LOC101244154	1.11754	0	2.02459	0	0	0	3.87532	5.06112	3.0846
LOC101244155	987.903	1107.43	1301.81	1159.18	1182.77	1115.96	1946.38	2010.28	1586.51
LOC101244156	320.733	336.763	300.651	399.181	429.922	414.577	315.839	405.902	342.391
LOC101244157	0	0	0	10.9615	0.972674	8.93486	0	0	0
LOC101244158	4.47015	75.5558	14.1721	0	30.1529	8.93486	70.7247	26.3178	49.3537
LOC101244159	187.746	194.286	201.446	129.711	106.994	82.2007	175.358	217.628	163.484
LOC101244161	53.6418	32.3811	31.3811	52.9806	39.8796	47.3547	42.6286	79.9657	76.0869
LOC101244162	243.623	282.795	435.286	143.413	354.053	165.295	607.457	455.501	313.601
LOC101244163	261.504	260.128	193.348	229.278	216.906	214.437	263.522	252.044	263.22
LOC101244164	0	0	2.02459	0	1.94535	0	0.968831	0	0
LOC101244165	866.092	1044.83	924.224	1045	1068	1042.7	1096.72	1164.06	1092.98
LOC101244166	8.9403	21.5874	7.08606	18.2692	10.6994	19.6567	4.84415	1.01222	3.0846
LOC101244167	7546.73	7400.15	8037.61	8725.35	3525.94	7629.48	776.034	679.202	1105.32
LOC101244168	238.036	248.255	253.073	196.394	141.038	136.703	174.39	195.359	217.979
LOC101244170	169.866	159.747	162.979	181.778	177.027	155.467	180.203	153.858	187.133
LOC101244171	128.517	123.048	112.365	131.538	158.546	147.425	121.104	135.638	135.723
LOC101244173	97.2258	90.6669	84.0204	96.8266	75.8686	102.751	107.54	98.1857	81.2279
LOC101244174	2.23508	4.31747	4.04917	17.3557	15.5628	2.68046	16.4701	13.1589	13.3666
LOC101244175	16.7631	22.6667	3.03688	1.82692	35.9889	2.68046	18.4078	10.1222	15.423
LOC101244176	497.304	376.7	390.745	44.7595	41.825	38.4199	373.969	450.439	547.003
LOC101244177	72.6399	28.0636	40.4917	28.3172	418.25	26.8046	15.5013	10.1222	24.6768
LOC101244178	253.681	216.953	240.926	236.586	187.726	238.561	187.953	170.054	236.486
LOC101244179	0	0	0	0	0	0	0	0	0
LOC101244180	0	4.31747	0	0	0	0	0.968831	0	0
LOC101244181	0	0	0	0	0	0	0	0	0
LOC101244182	18.9981	31.3017	26.3196	31.0576	26.2622	22.3371	26.1584	9.11001	20.564
LOC101244183	350.907	328.128	241.938	358.076	531.08	413.684	549.327	953.515	885.281
LOC101244184	13.4105	19.4286	27.3319	3.65383	90.4587	22.3371	0	5.06112	6.16921
LOC101244185	186.629	214.794	206.508	168.99	179.945	186.739	125.948	123.491	93.5663
LOC101244186	71.5224	63.6827	69.8483	59.3748	31.1256	42.8873	40.6909	57.6967	56.5511
LOC101244187	1301.93	1123.62	1164.14	979.227	816.073	989.089	962.049	1302.73	1282.17
LOC101244188	649.289	417.716	537.528	506.056	502.872	599.529	460.195	537.491	430.816
LOC101244189	20.1157	7.55558	38.4672	15.5288	23.3442	41.9938	31.9714	36.44	46.2691
LOC101244190	0	0	0	0	0	0	0	0	0
LOC101244191	5.58769	6.47621	11.1352	7.30767	3.8907	2.68046	0	0	0
LOC101244192	165.396	219.112	178.164	323.364	359.889	201.034	429.192	328.973	134.694
LOC101244194	406.784	345.398	395.807	622.979	528.162	553.961	489.26	534.454	427.732
LOC101244195	5.58769	8.63495	8.09835	9.13458	17.5081	15.1893	8.71948	7.08557	12.3384
LOC101244196	2193.73	1938.55	2067.1	1092.5	1440.53	1554.67	2594.53	2657.09	2069.77
LOC101244197	0	0	0	0	0	0	0	0	0
LOC101244198	453.72	409.081	530.442	580.046	489.255	554.855	531.888	623.53	449.324
LOC101244199	290.56	321.652	289.516	350.768	330.709	350.246	427.254	456.513	363.983
LOC101244201	1005.78	851.622	1025.45	897.93	1069.94	959.604	1269.17	1174.18	1189.63
LOC101244202	21.2332	26.9842	36.4426	27.4037	30.1529	32.1655	10.6571	14.1711	19.5358
LOC101244203	2.23508	6.47621	3.03688	9.13458	17.5081	12.5088	1.93766	0	0
LOC101244204	0	4.31747	0	0	1.94535	0.893486	5.81299	3.03667	2.0564
LOC101244205	146.397	194.286	192.336	211.009	259.704	203.715	374.938	239.897	270.417
LOC101244206	216.802	202.921	226.754	204.615	220.797	217.117	200.548	182.2	172.738
LOC101244207	62.5821	77.7145	114.389	118.75	137.147	125.088	228.644	259.129	162.456
LOC101244208	22.3508	75.5558	32.3934	31.971	74.8959	50.0352	86.226	41.5012	74.0305
LOC101244209	0	0	0	0	0	0	0	0	0
LOC101244210	5703.91	5435.7	7066.82	7029.06	7200.7	6544.78	6319.68	7893.32	7853.4
LOC101244211	33.5261	22.6667	29.3565	6.39421	86.568	39.3134	4.84415	6.07334	18.5076
LOC101244212	765.513	710.224	672.163	687.834	575.823	663.86	519.293	494.977	538.777
LOC101244214	31.2911	119.81	52.6393	42.0191	149.792	52.7157	84.2883	85.0268	85.3407
LOC101244216	181.041	185.651	177.151	176.297	213.988	185.845	171.483	195.359	181.992
LOC101244217	0	0	1.01229	49.3267	30.1529	19.6567	2.90649	4.04889	1.0282
LOC101244218	867.209	966.035	931.31	913.458	831.636	939.947	963.018	819.901	971.65
LOC101244219	103.931	90.6669	119.451	128.798	121.584	130.449	125.948	144.748	133.666
LOC101244223	13.4105	8.63495	7.08606	9.13458	10.6994	12.5088	27.1273	10.1222	17.4794
LOC101244224	2361.36	1616.89	1894	1758.41	1580.6	1924.57	1991.92	2276.49	2009.11
LOC101244226	8.9403	42.0954	16.1967	4.56729	27.2349	5.36091	19.3766	6.07334	9.25381
LOC101244228	18.9981	19.4286	31.3811	18.2692	45.7157	21.4437	92.0389	42.5134	64.7767
LOC101244229	4.47015	5.39684	13.1598	10.9615	14.5901	15.1893	9.68831	7.08557	10.282
LOC101244230	195.569	173.778	172.09	229.278	214.961	213.543	161.795	201.432	166.569
LOC101244231	1400.27	1167.88	1309.91	1243.22	1256.69	1251.77	850.634	1071.94	826.674
LOC101244232	169.866	113.334	148.807	84.9516	298.611	141.171	31.0026	44.5378	57.5793
LOC101244233	606.823	820.32	568.909	1356.49	660.446	1216.03	496.041	503.075	489.424
LOC101244234	0	0	0	0	0	0	0	0	0
LOC101244235	0	0	0	0	0	0	0	0	0
LOC101244236	148.633	168.381	152.856	143.413	192.589	176.91	216.049	223.701	216.95
LOC101244237	1853.99	2187.88	2017.5	1071.49	1231.41	1050.74	868.073	917.075	807.138
LOC101244238	25.7034	20.508	23.2828	17.3557	29.1802	10.7218	48.4415	44.5378	32.9024
LOC101244240	62.5821	82.032	34.418	40.1922	47.661	34.8459	139.512	49.599	116.187
LOC101244241	1999.27	2414.55	2429.5	2132.01	2385	1662.78	4295.8	4531.72	2669.21
LOC101244242	1042.66	1002.73	973.826	850.43	869.57	931.906	1034.71	1104.34	1075.5
LOC101244243	0	0	0	0	0	0	0	0	0
LOC101244244	0	0	0	0	0	0	0	0	0
LOC101244245	149.75	204.001	195.373	101.394	137.147	140.277	107.54	85.0268	105.905
LOC101244246	283.855	410.16	341.143	291.393	734.369	416.364	506.699	466.635	467.832
LOC101244247	576.649	589.335	554.737	539.854	493.146	502.139	450.506	410.963	543.918
LOC101244248	204.509	234.223	201.446	253.941	236.36	176.017	260.616	260.141	286.868
LOC101244251	10.0578	20.508	15.1844	13.7019	24.3168	27.6981	36.8156	29.3545	28.7896
LOC101244253	2.23508	1.07937	6.07376	1.82692	1.94535	1.78697	0.968831	2.02445	0
LOC101244256	27.9384	16.1905	27.3319	8.22112	11.6721	14.2958	19.3766	14.1711	14.3948
LOC101244257	116.224	206.159	195.373	193.653	179.945	159.04	211.205	159.931	219.007
LOC101244259	3.35261	4.31747	0	0	2.91802	11.6153	0	0	2.0564
LOC101244260	121.812	102.54	126.537	87.692	104.076	98.2834	62.0052	94.1368	92.5381
LOC101244264	538.653	544.002	595.229	481.393	427.004	514.648	482.478	537.491	481.198
LOC101244265	16.7631	228.826	7.08606	0	14.5901	19.6567	53.2857	277.349	42.1563
LOC101244266	55.8769	49.6509	67.8237	90.4324	53.4971	121.514	85.2571	147.785	134.694
LOC101244267	254.799	238.54	249.024	286.826	253.868	305.572	188.922	263.178	162.456
LOC101244268	7.82276	1.07937	11.1352	21.923	14.5901	23.2306	10.6571	10.1222	7.19741
LOC101244269	49.1717	76.6352	87.0572	61.2017	90.4587	74.1593	65.8805	43.5256	52.4383
LOC101244272	1.11754	24.8255	5.06147	0.913458	1.94535	0.893486	20.3455	13.1589	15.423
LOC101244273	113.989	161.905	158.93	88.6055	42.7977	38.4199	73.6312	86.039	89.4535
LOC101244275	0	0	0	0	0	0	0	0	0
LOC101244277	4538.32	3328.77	4238.47	4966.47	5174.62	5091.98	7610.17	7258.66	6196.97
LOC101244279	80.4627	44.2541	60.7376	76.7305	75.8686	69.6919	34.8779	44.5378	53.4665
LOC101244280	2364.71	1650.35	2189.59	2641.72	2238.12	2441.9	2000.64	2624.7	2745.3
LOC101244281	118.459	33.4604	73.8974	76.7305	58.3604	80.4137	48.4415	64.7823	49.3537
LOC101244282	65.9347	104.699	91.1064	125.144	147.846	77.7333	51.348	79.9657	59.6357
LOC101244283	100.578	91.7463	104.266	126.971	162.437	118.834	63.9428	75.9168	60.6639
LOC101244284	4.47015	2.15874	1.01229	21.0095	10.6994	2.68046	1.93766	1.01222	0
LOC101244285	220.155	363.747	478.815	693.315	474.665	648.671	220.893	114.381	131.61
LOC101244286	16.7631	30.2223	18.2213	10.048	23.3442	17.8697	51.348	27.33	41.128
LOC101244287	169.866	179.175	170.065	243.893	238.305	206.395	260.616	179.164	221.063
LOC101244288	0	0	0	0	0	0	0	0	0
LOC101244289	4.47015	33.4604	14.1721	0	21.3988	0.893486	54.2545	53.6478	42.1563
LOC101244290	10.0578	2.15874	3.03688	0.913458	5.83604	3.57394	0.968831	2.02445	2.0564
LOC101244293	972.258	1208.89	1107.45	666.825	924.04	691.558	453.413	392.743	446.239
LOC101244294	423.547	410.16	419.09	462.21	403.66	437.808	435.005	464.611	484.283
LOC101244295	2081.97	1803.62	1725.96	1485.28	1187.63	1277.68	1440.65	1578.06	1487.81
LOC101244296	0	0	0	0	0	0	0	0	0
LOC101244297	636.996	502.986	642.806	679.613	593.331	570.044	1488.12	1740.01	1657.46
LOC101244298	37.9963	59.3653	29.3565	63.0286	43.7703	41.9938	185.047	148.797	122.356
LOC101244299	0	0	0	0	0	0	0	0	0
LOC101244300	10.0578	4.31747	5.06147	2.74037	57.3878	58.9701	0.968831	0	1.0282
LOC101244302	25.7034	91.7463	46.5655	19.1826	36.9616	40.2069	163.732	136.65	161.428
LOC101244303	0	0	0	0	0	0	0	0	0
LOC101244304	174.336	166.223	160.955	198.22	167.3	159.934	93.9766	89.0757	99.7355
LOC101244305	0	0	0	0	0	0	0	0	0
LOC101244306	1.11754	0	3.03688	1.82692	0	0.893486	2.90649	2.02445	2.0564
LOC101244308	578.884	383.176	562.835	500.575	345.299	526.263	334.247	370.474	289.953
LOC101244309	357.612	305.461	345.192	298.701	256.786	311.827	344.904	348.205	322.855
LOC101244310	1.11754	1.07937	0	4.56729	17.5081	8.04137	32.9403	59.7212	47.2973
LOC101244311	833.683	700.51	747.073	993.843	786.893	1049.85	1134.5	1412.05	1124.85
LOC101244313	505.127	526.732	479.827	348.941	443.539	382.412	242.208	353.266	275.558
LOC101244314	750.985	909.908	835.142	607.45	554.424	631.694	457.288	446.391	508.96
LOC101244316	6.70523	15.1112	16.1967	51.1537	53.4971	79.5202	8.71948	7.08557	21.5922
LOC101244318	48.0541	64.7621	58.713	70.3363	67.1145	67.9049	48.4415	56.6845	54.4947
LOC101244319	5.58769	2.15874	2.02459	8.22112	4.86337	1.78697	7.75065	3.03667	3.0846
LOC101244320	204.509	237.461	221.692	253.941	189.671	285.022	387.532	267.227	352.673
LOC101244321	45.819	33.4604	44.5409	49.3267	40.8523	47.3547	44.5662	43.5256	40.0998
LOC101244322	201.157	160.826	167.028	187.259	138.12	176.017	90.1013	111.345	105.905
LOC101244324	1155.53	1083.69	1182.36	851.343	444.512	821.113	723.717	575.955	936.691
LOC101244325	77.1101	78.7939	87.0572	72.1632	63.2238	77.7333	42.6286	46.5623	35.987
LOC101244326	97.2258	116.572	90.0941	130.625	132.284	113.473	172.452	139.687	159.371
LOC101244327	138.575	115.492	139.697	188.172	193.562	230.519	176.327	135.638	112.074
LOC101244329	1143.24	1039.43	1211.72	1213.99	1006.72	1027.51	1145.16	1388.77	1004.55
LOC101244331	1.11754	0	1.01229	4.56729	0	2.68046	0	3.03667	2.0564
LOC101244332	4615.43	3422.68	3982.36	3092.97	2346.09	2923.49	2493.77	2920.27	2548.91
LOC101244333	215.685	189.969	247	362.643	337.518	322.548	492.166	664.019	502.79
LOC101244334	0	0	0	13.7019	6.80872	3.57394	0	0	0
LOC101244335	63.6996	21.5874	58.713	43.846	57.3878	67.9049	468.914	881.647	1596.8
LOC101244336	1229.29	1110.67	1219.81	1054.13	1053.41	1052.53	1035.68	1056.76	949.03
LOC101244337	178.806	116.572	96.1679	232.018	199.398	218.904	137.574	98.1857	137.779
LOC101244338	49.1717	73.3971	61.7499	81.2978	92.404	38.4199	124.979	81.9901	56.5511
LOC101244339	1.11754	4.31747	2.02459	0	8.75406	0	0	0	0
LOC101244340	64.8172	66.9208	66.8114	87.692	70.0325	87.5616	64.9117	132.601	80.1997
LOC101244341	48.0541	53.9684	51.627	42.0191	50.579	57.1831	46.5039	60.7334	76.0869
LOC101244342	0	0	0	0	0	0	0	0	0
LOC101244343	268.209	252.572	331.02	252.114	238.305	269.833	236.395	227.75	231.345
LOC101244344	349.789	264.445	341.143	377.258	266.513	352.033	265.46	273.3	242.655
LOC101244345	74.875	88.5082	56.6884	69.4228	77.8139	73.2658	87.1948	64.7823	68.8895
LOC101244346	174.336	211.556	216.631	189.086	212.043	172.443	346.841	210.543	358.842
LOC101244348	229.095	264.445	312.799	358.076	315.146	323.442	310.995	332.009	337.25
LOC101244351	0	0	0	0	0	0	0	0	0
LOC101244352	753.22	476.001	570.934	479.566	456.184	533.411	476.665	563.809	458.578
LOC101244353	94.9907	104.699	95.1556	152.548	81.7046	118.834	156.951	163.98	105.905
LOC101244354	0	3.23811	0	0.913458	0	0	0.968831	0	0
LOC101244356	662.7	518.097	506.147	664.084	529.135	642.416	500.886	555.711	517.185
LOC101244357	183.276	260.128	248.012	253.028	238.305	248.389	242.208	236.86	258.079
LOC101244358	0	0	0	0	0	0	0	0	0
LOC101244359	2883.25	2662.8	3086.48	2758.64	2466.7	2772.49	2104.3	2745.15	2219.89
LOC101244360	436.957	641.145	579.032	643.075	535.943	685.304	873.886	691.349	754.7
LOC101244363	0	0	0	0	0	0	0	0	0
LOC101244364	84.9329	61.524	71.8728	72.1632	64.1965	90.2421	42.6286	49.599	74.0305
LOC101244365	0	0	0	0	0	0	0	0	0
LOC101244366	251.446	220.191	251.049	381.826	327.791	411.897	308.088	244.958	189.189
LOC101244367	31.2911	11.8731	19.2336	37.4518	29.1802	30.3785	35.8467	13.1589	34.9588
LOC101244368	1110.83	1013.53	1013.31	1037.69	1059.24	1132.05	1386.4	1089.15	1450.79
LOC101244369	0	0	0	0.913458	0.972674	0.893486	0	1.01222	1.0282
LOC101244370	3116.81	3714.11	3714.11	3483.02	3791.48	2803.76	7886.28	7328.5	4559.04
LOC101244371	32.4086	19.4286	29.3565	33.798	38.907	49.1417	37.7844	43.5256	28.7896
LOC101244373	34.6437	59.3653	43.5286	46.5864	48.6337	58.0766	141.449	130.577	413.337
LOC101244374	215.685	177.016	129.574	199.134	157.573	197.46	215.08	169.041	192.274
LOC101244375	0	0	0	0	0	0	0	0	0
LOC101244376	20.1157	351.874	61.7499	15.5288	100.185	25.0176	931.047	393.755	408.196
LOC101244382	1128.71	1154.92	1111.5	1020.33	880.27	1129.37	1006.62	1131.67	1016.89
LOC101244383	43.584	22.6667	38.4672	23.7499	57.3878	32.1655	55.2234	49.599	71.9741
LOC101244385	24.5858	22.6667	25.3073	28.3172	32.0982	59.8635	11.626	8.09779	15.423
LOC101244386	0	3.23811	0	0	1.94535	1.78697	1.93766	2.02445	3.0846
LOC101244387	438.075	467.367	460.594	519.758	497.036	474.441	312.932	316.826	362.955
LOC101244388	0	0	0	0	0	0	0	0	0
LOC101244389	91.6381	94.9844	96.1679	99.567	23.3442	27.6981	9.68831	20.2445	61.6921
LOC101244390	12.2929	28.0636	19.2336	10.048	68.0872	17.8697	66.8493	29.3545	97.6791
LOC101244391	1383.51	1116.07	1219.81	1451.49	1310.19	1396.52	1026.96	1169.12	1023.06
LOC101244392	1.11754	2.15874	1.01229	0	0	0	0	0	0
LOC101244394	37.9963	34.5398	37.4549	56.6344	35.0163	44.6743	25.1896	25.3056	13.3666
LOC101244395	0	0	0	0	0	0.893486	4.84415	0	0
LOC101244396	0	0	0	0	0	0	0	0	0
LOC101244397	162.043	130.604	139.697	127.884	123.53	119.727	130.792	168.029	116.187
LOC101244398	14.528	62.6034	13.1598	13.7019	21.3988	9.82834	17.439	28.3423	28.7896
LOC101244399	7.82276	9.71432	18.2213	10.048	83.65	8.04137	6.78182	11.1345	16.4512
LOC101244400	0	0	0	0	0	0	0	0	0
LOC101244401	358.73	264.445	285.467	349.855	264.567	360.075	297.431	259.129	259.107
LOC101244402	878.385	942.289	916.126	947.256	900.696	919.397	921.358	893.793	923.325
LOC101244403	140.81	170.54	126.537	141.586	122.557	153.68	115.291	104.259	125.441
LOC101244404	790.099	457.652	694.433	541.681	599.167	619.186	659.774	759.168	673.472
LOC101244405	64.8172	56.1272	53.6516	94.0862	99.2127	77.7333	62.0052	86.039	88.4253
LOC101244406	5.58769	3.23811	3.03688	3.65383	0	6.2544	5.81299	2.02445	3.0846
LOC101244407	11.1754	16.1905	17.209	29.2307	18.4808	28.5915	32.9403	21.2567	25.705
LOC101244408	801.274	587.176	711.642	618.411	618.621	627.227	518.325	636.689	523.354
LOC101244410	0	0	1.01229	0	0.972674	0	4.84415	1.01222	0
LOC101244411	365.435	319.493	348.229	365.383	334.6	337.738	342.966	324.924	381.463
LOC101244412	63.6996	26.9842	47.5778	165.336	141.038	135.81	44.5662	38.4645	32.9024
LOC101244413	596.765	590.415	602.315	1000.24	913.341	880.977	514.449	474.733	503.819
LOC101244414	300.618	235.302	210.557	253.941	217.879	251.07	289.68	231.799	300.235
LOC101244415	2056.27	2110.17	2468.98	1733.74	4342.99	1937.08	1940.57	2075.06	2316.54
LOC101244416	3.35261	4.31747	11.1352	47.4998	68.0872	21.4437	14.5325	26.3178	9.25381
LOC101244417	73.7575	93.9051	102.242	87.692	87.5406	97.39	116.26	80.9779	64.7767
LOC101244418	177.688	141.397	120.463	167.163	189.671	201.928	146.293	154.87	128.525
LOC101244419	162.043	240.699	169.053	201.874	209.125	193.886	223.8	156.895	174.794
LOC101244420	1270.64	1268.26	1324.08	1314.47	1326.73	1518.03	1979.32	1845.28	3319.03
LOC101244421	597.883	414.477	485.901	620.238	483.419	620.973	484.415	591.139	502.79
LOC101244422	303.97	272.001	298.627	336.153	410.468	401.175	310.995	305.692	278.643
LOC101244423	477.189	536.446	504.122	483.219	475.638	461.932	463.101	469.672	493.537
LOC101244424	131.869	159.747	150.832	157.115	177.027	207.289	178.265	162.968	164.512
LOC101244425	585.59	1064.26	737.962	295.96	333.627	282.342	205.392	222.689	242.655
LOC101244426	159.808	157.588	171.078	337.98	203.289	320.761	21.3143	19.2322	35.987
LOC101244427	1509.79	1246.67	1359.51	1319.03	1038.82	1255.35	1259.48	1019.31	929.494
LOC101244429	2.23508	4.31747	2.02459	1.82692	3.8907	0.893486	2.90649	6.07334	1.0282
LOC101244430	236.918	387.493	281.418	231.105	328.764	248.389	347.81	240.909	333.137
LOC101244431	20.1157	35.6192	22.2705	24.6634	42.7977	16.9762	147.262	141.711	106.933
LOC101244432	267.091	185.651	211.569	246.634	292.775	280.555	324.558	299.618	313.601
LOC101244433	90.5205	89.5876	114.389	86.7785	87.5406	113.473	65.8805	92.1123	79.1715
LOC101244434	805.745	845.145	782.503	757.257	711.025	721.937	518.325	549.637	576.821
LOC101244437	458.19	425.271	462.618	575.479	533.025	559.322	379.782	462.586	380.434
LOC101244438	1553.38	1071.81	1689.52	511.537	2555.21	1090.05	1129.66	1588.18	2040.98
LOC101244439	35.7612	53.9684	56.6884	54.8075	64.1965	52.7157	46.5039	33.4034	73.0023
LOC101244440	0	0	0	0	0	0	0	0	0
LOC101244441	613.528	478.16	570.934	58.4613	69.0598	65.2245	313.901	368.449	356.786
LOC101244442	898.5	814.923	964.716	832.161	800.511	835.409	1321.49	1382.7	1335.63
LOC101244443	860.504	831.114	908.027	749.949	686.708	826.474	758.595	805.73	762.925
LOC101244445	746.515	657.335	689.372	899.756	719.779	805.924	529.951	744.997	757.784
LOC101244446	130.752	131.683	107.303	77.644	129.366	78.6267	122.073	137.662	139.835
LOC101244447	725.282	717.78	723.79	697.882	614.73	644.203	531.888	670.092	642.626
LOC101244448	29.056	24.8255	32.3934	29.2307	27.2349	20.5502	34.8779	22.2689	22.6204
LOC101244450	12.2929	20.508	6.07376	2.74037	2.91802	1.78697	11.626	2.02445	4.1128
LOC101244451	240.271	225.588	192.336	211.922	165.355	189.419	162.764	188.274	161.428
LOC101244453	229.095	211.556	182.213	177.211	151.737	136.703	217.987	206.494	172.738
LOC101244454	13.4105	66.9208	39.4795	24.6634	48.6337	35.7394	72.6623	40.4889	84.3125
LOC101244455	23.4683	36.6985	29.3565	7.30767	9.72674	29.485	3.87532	9.11001	6.16921
LOC101244456	0	7.55558	0	0.913458	3.8907	3.57394	29.0649	10.1222	15.423
LOC101244457	117.341	131.683	145.77	137.019	122.557	131.342	104.634	100.21	121.328
LOC101244458	138.575	168.381	165.004	216.49	204.262	244.815	195.704	101.222	147.033
LOC101244459	127.399	125.207	126.537	118.75	126.448	115.26	104.634	117.418	98.7073
LOC101244460	316.263	265.525	357.34	172.644	159.519	171.549	255.771	338.083	283.784
LOC101244462	295.03	316.255	304.7	270.384	273.321	257.324	260.616	253.056	258.079
LOC101244463	20.1157	30.2223	23.2828	40.1922	43.7703	47.3547	3.87532	20.2445	17.4794
LOC101244464	480.541	574.224	503.11	571.825	620.566	556.642	1119	823.95	996.327
LOC101244465	0	0	0	0	0.972674	0.893486	0	0	0
LOC101244466	430.252	447.938	443.385	545.335	542.752	568.257	435.974	484.855	371.181
LOC101244467	206.744	185.651	179.176	192.74	214.961	177.804	137.574	146.772	112.074
LOC101244468	0	0	0	0	0	0.893486	0	0	0
LOC101244469	276.032	422.033	396.819	463.123	573.878	447.636	528.013	553.686	600.47
LOC101244470	3634.23	3270.49	3313.24	3245.52	2608.71	2809.12	3104.13	4188.58	3227.52
LOC101244471	308.44	273.08	362.401	134.278	121.584	151.893	640.397	1070.93	1024.09
LOC101244472	278.267	379.938	287.491	225.624	161.464	167.082	258.678	287.471	309.489
LOC101244473	111.754	139.239	168.041	123.317	120.612	108.112	328.434	459.55	363.983
LOC101244475	210.097	295.747	271.295	375.431	335.572	365.436	312.932	558.747	610.752
LOC101244476	53.6418	83.1114	46.5655	52.9806	68.0872	52.7157	175.358	86.039	123.384
LOC101244477	185.511	102.54	209.545	178.124	127.42	184.952	169.545	166.005	165.54
LOC101244478	561.004	514.859	613.45	555.383	686.708	584.34	1021.15	865.451	669.359
LOC101244479	943.202	1001.65	887.781	828.507	712.97	810.392	785.722	864.439	900.704
LOC101244480	1046.02	626.034	853.364	582.786	573.878	706.747	720.81	919.099	780.405
LOC101244481	148.633	109.016	119.451	131.538	125.475	129.555	75.5688	156.895	99.7355
LOC101244482	506.245	459.811	510.196	345.287	322.928	345.779	323.59	295.569	385.575
LOC101244484	248.093	224.509	241.938	305.095	327.791	336.844	233.488	223.701	206.668
LOC101244485	127.399	118.731	118.438	106.875	138.12	100.07	89.1324	110.332	129.553
LOC101244486	25.7034	32.3811	13.1598	7.30767	23.3442	11.6153	27.1273	31.3789	14.3948
LOC101244487	0	0	0	0	0	0	0	0	0
LOC101244488	27.9384	43.1747	28.3442	56.6344	57.3878	59.8635	32.9403	30.3667	28.7896
LOC101244489	15.6455	38.8573	20.2459	4.56729	10.6994	8.93486	30.0338	7.08557	32.9024
LOC101244491	2.23508	2.15874	1.01229	0.913458	1.94535	1.78697	1.93766	4.04889	4.1128
LOC101244492	146.397	147.873	191.323	151.634	143.956	151.893	131.761	186.249	171.71
LOC101244493	252.564	211.556	193.348	628.459	214.961	877.403	894.231	1153.93	882.197
LOC101244494	24.5858	28.0636	14.1721	4.56729	8.75406	9.82834	0.968831	7.08557	8.22561
LOC101244495	359.847	348.636	346.204	380.912	292.775	413.684	435.974	460.562	340.335
LOC101244496	3619.7	3444.26	3581.49	1906.39	1998.84	2837.71	4453.72	5922.52	3994.56
LOC101244498	788.982	1070.73	929.286	923.506	1109.82	944.414	1795.24	1551.74	1578.29
LOC101244499	1575.73	1288.77	1416.2	1456.97	1151.65	1579.68	1383.49	1593.24	1318.15
LOC101244501	345.319	294.668	328.995	427.498	310.283	407.43	267.397	322.899	297.15
LOC101244502	127.399	158.667	132.61	125.144	154.655	127.768	140.48	142.724	191.245
LOC101244503	2.23508	17.2699	6.07376	5.48075	11.6721	0	31.0026	6.07334	19.5358
LOC101244504	0	0	2.02459	0	1.94535	0	2.90649	3.03667	2.0564
LOC101244505	36.8787	34.5398	31.3811	58.4613	44.743	35.7394	49.4104	48.5867	38.0434
LOC101244506	17.8806	36.6985	33.4057	31.0576	14.5901	31.272	19.3766	22.2689	20.564
LOC101244507	257.034	306.541	302.676	364.47	271.376	339.525	233.488	243.946	324.912
LOC101244508	0	0	0	0	0	0	0	0	0
LOC101244509	13.4105	5.39684	25.3073	41.1056	39.8796	17.8697	20.3455	15.1834	6.16921
LOC101244511	75.9926	87.4288	81.9958	59.3748	100.185	70.5854	107.54	83.0023	89.4535
LOC101244513	623.586	391.811	612.438	57.5479	1784.86	262.685	299.369	418.048	902.761
LOC101244514	251.446	424.192	389.733	409.229	632.238	557.535	106.571	71.8679	74.0305
LOC101244515	489.481	531.049	557.774	505.142	330.709	429.767	439.849	503.075	495.593
LOC101244516	51.4067	62.6034	38.4672	37.4518	63.2238	54.5026	62.0052	41.5012	41.128
LOC101244517	120.694	118.731	104.266	120.576	90.4587	125.088	89.1324	104.259	80.1997
LOC101244518	606.823	617.399	637.745	729.853	605.003	685.304	660.743	622.518	696.092
LOC101244520	8.9403	25.9048	9.11064	27.4037	18.4808	16.9762	39.7221	31.3789	11.3102
LOC101244522	0	38.8573	14.1721	3.65383	3.8907	2.68046	43.5974	15.1834	40.0998
LOC101244523	55.8769	51.8097	55.6761	51.1537	39.8796	41.9938	22.2831	40.4889	42.1563
LOC101244526	1.11754	4.31747	2.02459	6.39421	1.94535	0.893486	0.968831	0	2.0564
LOC101244527	10.0578	29.1429	17.209	19.1826	33.0709	24.1241	62.0052	45.5501	35.987
LOC101244528	33.5261	16.1905	16.1967	13.7019	15.5628	5.36091	5.81299	2.02445	5.14101
LOC101244529	149.75	105.778	139.697	189.086	187.726	167.082	124.979	146.772	130.582
LOC101244530	14.528	6.47621	6.07376	20.0961	28.2075	7.14789	22.2831	22.2689	22.6204
LOC101244531	371.022	456.573	396.819	639.421	607.921	641.523	681.088	647.823	489.424
LOC101244532	213.45	182.413	214.606	296.874	262.622	250.176	249.958	300.63	237.514
LOC101244533	892.913	887.241	945.482	877.833	705.189	777.333	814.787	902.903	865.745
LOC101244534	2175.85	2096.13	1895.01	1870.76	1770.27	1929.93	2282.57	2076.07	2175.67
LOC101244535	287.207	204.001	192.336	293.22	229.551	334.164	225.738	267.227	240.599
LOC101244536	0	0	0	0	0	0	0	0	0
LOC101244537	84.9329	47.4922	68.836	20.0961	121.584	16.0827	94.9454	95.149	68.8895
LOC101244538	461.543	409.081	377.586	460.383	326.818	344.886	433.067	446.391	388.66
LOC101244539	250.328	198.604	274.332	298.701	261.649	273.407	258.678	328.973	270.417
LOC101244540	524.125	410.16	418.077	425.672	409.496	413.684	262.553	249.007	235.458
LOC101244541	0	2.15874	0	0	0	0	0	0	0
LOC101244542	21.2332	20.508	12.1475	16.4422	13.6174	1.78697	10.6571	8.09779	8.22561
LOC101244543	234.683	171.62	204.483	197.307	240.25	266.259	225.738	223.701	285.84
LOC101244544	90.5205	66.9208	36.4426	57.5479	59.3331	82.2007	46.5039	61.7456	86.3689
LOC101244545	535.301	722.097	425.163	360.816	405.605	335.057	652.992	311.765	679.641
LOC101244546	41.3489	26.9842	22.2705	49.3267	62.2511	38.4199	24.2208	18.22	16.4512
LOC101244547	709.636	540.764	698.483	674.132	526.217	793.415	466.008	624.542	470.916
LOC101244548	650.407	465.208	530.442	537.113	512.599	418.151	283.867	313.789	220.035
LOC101244550	2787.14	2462.04	2319.16	2047.97	1907.41	1921.89	2219.59	2202.6	2288.78
LOC101244551	0	1.07937	0	0	0	0	0	0	0
LOC101244553	3.35261	7.55558	3.03688	3.65383	1.94535	2.68046	0	2.02445	2.0564
LOC101244555	1471.8	1411.81	1415.19	1324.51	1451.23	1321.47	1591.79	1448.49	1526.88
LOC101244556	0	0	0	0	0	0	0	0	0
LOC101244557	0	0	0	0	0	0	0	0	0
LOC101244558	5.58769	16.1905	17.209	17.3557	13.6174	6.2544	24.2208	17.2078	23.6486
LOC101244561	4688.07	4100.52	4400.44	4146.19	3623.21	4322.68	4268.67	4261.46	4292.74
LOC101244562	279.384	723.177	758.208	42.9325	304.447	661.179	5.81299	4.04889	27.7614
LOC101244563	635.879	609.843	696.458	605.623	540.807	615.612	683.026	677.178	531.58
LOC101244564	125.164	185.651	190.311	182.692	146.874	180.484	265.46	222.689	196.386
LOC101244565	0	0	0	31.971	9.72674	16.0827	0	0	0
LOC101244566	0	0	0	0	0	0	0	0	0
LOC101244567	0	0	0	0	0	0	0	0	0
LOC101244569	5.58769	36.6985	18.2213	0.913458	29.1802	15.1893	67.8182	16.1956	77.1151
LOC101244570	0	0	0	0	0.972674	0	0	0	1.0282
LOC101244571	154.22	115.492	136.66	176.297	161.464	192.099	203.455	210.543	228.261
LOC101244573	625.821	795.495	678.237	674.132	663.364	658.499	938.797	802.693	995.299
LOC101244576	259.269	334.604	316.848	269.47	357.944	265.365	338.122	307.716	346.504
LOC101244577	4462.33	4427.57	4373.11	2860.95	2319.83	3444.39	1986.1	3663.24	2738.1
LOC101244578	49.1717	48.5716	53.6516	24.6634	32.0982	31.272	14.5325	13.1589	12.3384
LOC101244579	652.642	569.907	595.229	737.161	691.571	755.889	804.13	928.209	805.082
LOC101244580	0	0	0	1.82692	2.91802	0	0	0	0
LOC101244581	1.11754	7.55558	7.08606	0.913458	1.94535	1.78697	1.93766	2.02445	1.0282
LOC101244582	1424.86	1545.66	1044.69	367.21	301.529	369.01	320.683	186.249	425.675
LOC101244583	454.838	546.16	502.098	529.806	513.572	599.529	796.379	634.664	795.828
LOC101244584	1.11754	5.39684	2.02459	1.82692	1.94535	4.46743	3.87532	1.01222	4.1128
LOC101244586	143.045	187.81	195.373	155.288	184.808	193.886	239.301	208.518	258.079
LOC101244587	93.8732	86.3495	94.1433	105.048	88.5133	109.899	82.3506	117.418	128.525
LOC101244589	220.155	188.889	183.225	242.066	211.07	221.584	155.982	153.858	144.976
LOC101244590	17.8806	12.9524	15.1844	22.8365	24.3168	9.82834	0.968831	4.04889	5.14101
LOC101244591	0	2.15874	4.04917	0	0	0.893486	0	0	2.0564
LOC101244593	12.2929	15.1112	21.2582	26.4903	26.2622	29.485	58.1299	72.8801	19.5358
LOC101244594	0	0	0	0	0.972674	0	0	0	0
LOC101244595	148.633	103.619	122.488	109.615	106.021	98.2834	125.948	125.516	151.146
LOC101244596	0	0	0	0	0	0	0	0	0
LOC101244597	16.7631	33.4604	27.3319	22.8365	45.7157	16.9762	65.8805	35.4278	47.2973
LOC101244598	37.9963	42.0954	28.3442	10.9615	29.1802	24.1241	17.439	13.1589	8.22561
LOC101244599	2.23508	6.47621	12.1475	13.7019	9.72674	16.9762	5.81299	10.1222	8.22561
LOC101244600	1.11754	1.07937	0	0	0.972674	1.78697	1.93766	0	0
LOC101244601	106.166	144.635	111.352	98.6535	132.284	110.792	243.177	167.017	209.753
LOC101244602	3.35261	2.15874	9.11064	16.4422	19.4535	12.5088	5.81299	9.11001	8.22561
LOC101244604	2733.5	3514.42	2744.33	2937.68	2995.84	3021.77	4367.49	3080.2	4292.74
LOC101244605	3818.63	3926.74	4710.2	4592.87	3803.15	4060.89	4114.63	4104.57	3804.34
LOC101244606	929.791	835.431	970.79	222.884	163.409	399.388	3543.01	1227.83	3687.13
LOC101244607	1740.01	1918.04	1609.55	1706.34	1711.91	1769.1	2059.73	1409.02	1928.91
LOC101244608	40.2314	39.9366	48.5901	74.9036	87.5406	67.9049	59.0987	43.5256	39.0716
LOC101244609	602.353	450.097	601.302	442.114	487.31	505.713	573.548	619.481	537.749
LOC101244610	0	0	1.01229	0	1.94535	0	0	0	0
LOC101244611	355.377	437.144	339.118	420.191	416.304	452.104	450.506	387.682	491.48
LOC101244612	419.077	292.509	300.651	436.633	345.299	478.908	278.054	266.215	227.232
LOC101244614	27.9384	18.3493	9.11064	21.0095	65.1691	25.9111	0	22.2689	7.19741
LOC101244615	1895.34	1936.39	1750.26	2086.34	1995.93	1997.83	1305.98	1456.59	1270.86
LOC101244616	0	0	0	0	0	0	0	0	0
LOC101244617	1890.87	2140.39	1711.79	1530.96	1755.68	1424.22	1916.35	1573	2175.67
LOC101244618	117.341	219.112	155.893	47.4998	67.1145	74.1593	254.803	328.973	479.142
LOC101244619	1098.54	1296.32	1131.74	1118.99	1056.32	1095.41	994.989	1050.69	1065.22
LOC101244620	1124.24	1046.99	1112.51	1057.78	1020.33	1239.26	2266.1	1287.55	1951.53
LOC101244621	249.211	260.128	213.594	227.451	208.152	222.478	229.613	196.371	199.471
LOC101244623	18.9981	25.9048	17.209	4.56729	9.72674	9.82834	0.968831	5.06112	5.14101
LOC101244624	0	0	0	0	0	0	0	0	0
LOC101244625	331.909	328.128	305.713	295.96	332.654	312.72	329.403	254.068	396.886
LOC101244626	0	0	0	0	0	0	0	0	0
LOC101244627	6395.67	8349.99	8967.91	4172.68	3265.27	5545.87	1018.24	659.97	702.261
LOC101244628	204.509	165.143	213.594	216.49	290.829	241.241	305.182	319.863	300.235
LOC101244630	0	0	0	4.56729	0.972674	0.893486	0	0	0
LOC101244631	457.073	722.097	589.155	700.623	541.779	444.956	986.27	788.522	415.393
LOC101244632	79.3452	92.8257	89.0818	146.153	120.612	125.088	133.699	144.748	104.877
LOC101244633	111.754	37.7779	72.8851	106.875	54.4697	80.4137	121.104	128.552	74.0305
LOC101244634	172.101	323.811	195.373	147.98	270.403	196.567	500.886	271.276	442.127
LOC101244635	17.8806	24.8255	15.1844	13.7019	30.1529	9.82834	25.1896	22.2689	18.5076
LOC101244636	0	0	5.06147	1.82692	4.86337	0	0.968831	7.08557	1.0282
LOC101244637	31.2911	25.9048	34.418	21.923	15.5628	32.1655	15.5013	22.2689	20.564
LOC101244638	230.213	262.287	271.295	111.442	36.9616	129.555	497.979	860.39	876.027
LOC101244639	103.931	110.096	115.401	193.653	159.519	156.36	168.577	170.054	193.302
LOC101244640	0	0	0	0	2.91802	0.893486	1.93766	2.02445	4.1128
LOC101244641	75.9926	98.2225	68.836	170.817	182.863	206.395	86.226	83.0023	75.0587
LOC101244642	100.578	103.619	91.1064	120.576	109.912	100.964	87.1948	99.1979	101.792
LOC101244643	189.981	187.81	186.262	229.278	185.781	184.058	158.888	180.176	204.612
LOC101244646	13.4105	8.63495	9.11064	6.39421	16.5355	15.1893	12.5948	21.2567	6.16921
LOC101244648	40.2314	36.6985	35.4303	59.3748	47.661	40.2069	61.0364	64.7823	75.0587
LOC101244650	136.34	211.556	125.524	18.2692	58.3604	92.9225	19.3766	24.2934	25.705
LOC101244651	1311.99	1446.35	1327.12	919.853	782.03	969.432	925.234	901.891	1016.89
LOC101244652	43.584	17.2699	20.2459	15.5288	109.912	15.1893	4.84415	3.03667	5.14101
LOC101244653	208.98	158.667	222.705	189.999	183.835	184.952	225.738	239.897	209.753
LOC101244654	168.748	121.969	144.758	105.961	92.404	74.1593	128.855	147.785	97.6791
LOC101244655	0	0	0	0	0	0	0	0	0
LOC101244656	75.9926	125.207	102.242	102.307	106.021	92.029	93.0078	131.589	140.864
LOC101244658	175.453	98.2225	88.0695	104.134	96.2947	115.26	114.322	103.247	106.933
LOC101244659	220.155	117.651	185.25	179.951	286.939	180.484	151.138	167.017	73.0023
LOC101244660	15.6455	31.3017	40.4917	37.4518	60.3058	33.9525	27.1273	17.2078	32.9024
LOC101244661	65.9347	76.6352	81.9958	81.2978	109.912	87.5616	112.384	90.0879	122.356
LOC101244662	25.7034	37.7779	44.5409	35.6249	56.4151	25.9111	730.499	2399.98	1464.16
LOC101244663	521.89	606.605	596.241	309.662	770.358	536.985	290.649	329.985	375.293
LOC101244664	91.6381	143.556	107.303	137.932	118.666	157.253	102.696	114.381	119.271
LOC101244665	634.761	661.653	752.134	745.382	564.151	752.315	777.971	1015.26	578.877
LOC101244666	597.883	216.953	501.085	286.826	280.13	329.696	335.216	455.501	382.491
LOC101244667	1204.71	978.987	1012.29	1304.42	1002.83	1060.57	790.566	839.133	951.086
LOC101244668	2.23508	53.9684	5.06147	0.913458	10.6994	1.78697	74.6	39.4767	38.0434
LOC101244669	14.528	34.5398	44.5409	5.48075	47.661	30.3785	9.68831	6.07334	12.3384
LOC101244670	159.808	136	150.832	174.471	147.846	172.443	92.0389	78.9534	122.356
LOC101244671	3.35261	1.07937	2.02459	0	2.91802	0.893486	5.81299	7.08557	2.0564
LOC101244673	44.7015	45.3335	72.8851	81.2978	47.661	66.1179	137.574	219.653	164.512
LOC101244674	39.1138	50.7303	34.418	39.2787	42.7977	25.9111	24.2208	31.3789	41.128
LOC101244675	1723.24	1462.54	1610.56	1667.06	1484.3	1790.55	1676.08	1689.4	1697.56
LOC101244676	167.631	220.191	258.135	175.384	89.486	150.106	124.01	61.7456	55.5229
LOC101244677	0	0	0	0	0	0	0	0	1.0282
LOC101244678	0	0	1.01229	0.913458	3.8907	0.893486	0	1.01222	2.0564
LOC101244679	101.696	359.43	85.0327	22.8365	69.0598	56.2896	26.1584	57.6967	171.71
LOC101244680	25.7034	4.31747	21.2582	5.48075	13.6174	1.78697	5.81299	7.08557	1.0282
LOC101244681	0	0	0	0	0	0	0	0	0
LOC101244682	5.58769	0	2.02459	7.30767	2.91802	0.893486	0	5.06112	2.0564
LOC101244685	128.517	107.937	111.352	137.932	142.01	80.4137	121.104	109.32	118.243
LOC101244686	127.399	97.1432	146.783	72.1632	152.71	90.2421	83.3195	83.0023	66.8331
LOC101244687	0	0	0	0.913458	0	0	0	0	1.0282
LOC101244688	206.744	134.921	205.496	160.769	168.273	150.999	122.073	163.98	158.343
LOC101244690	73.7575	82.032	70.8606	88.6055	88.5133	113.473	53.2857	81.9901	85.3407
LOC101244691	162.043	228.826	224.729	151.634	341.409	234.093	134.668	155.882	136.751
LOC101244692	1261.7	1016.77	1294.72	1192.98	1008.66	1121.32	1187.79	1218.72	943.889
LOC101244694	1077.31	884.003	942.445	876.007	566.096	795.202	475.696	510.161	509.988
LOC101244695	84.9329	105.778	96.1679	75.817	118.666	111.686	319.714	169.041	234.43
LOC101244696	80.4627	88.5082	75.922	23.7499	55.4424	33.059	93.0078	94.1368	96.6509
LOC101244697	54.7593	37.7779	52.6393	69.4228	71.0052	53.6091	32.9403	53.6478	43.1845
LOC101244698	0	0	0	0	0	0	0	0	0
LOC101244699	2978.24	2157.66	2585.4	2312.88	2150.58	2369.52	1500.72	1414.08	1262.63
LOC101244700	1117.54	1174.35	1054.81	1185.67	911.395	1122.22	885.511	1093.2	840.04
LOC101244701	117.341	94.9844	129.574	131.538	135.202	137.597	124.979	182.2	118.243
LOC101244702	7.82276	5.39684	3.03688	10.9615	13.6174	6.2544	30.0338	14.1711	11.3102
LOC101244705	0	0	0	0	0	0	0	0	0
LOC101244706	70.4049	64.7621	71.8728	64.8555	99.2127	78.6267	110.447	67.819	94.5945
LOC101244707	270.444	264.445	283.442	289.566	249.005	254.643	218.956	291.52	232.373
LOC101244708	22.3508	23.7461	21.2582	29.2307	34.0436	45.5678	15.5013	38.4645	51.4101
LOC101244709	14.528	20.508	6.07376	27.4037	23.3442	16.9762	25.1896	16.1956	25.705
LOC101244710	189.981	185.651	234.852	189.086	224.688	185.845	215.08	173.09	227.232
LOC101244711	1807.06	1182.99	1670.28	1354.66	1517.37	1547.52	2355.23	2153	2405.99
LOC101244712	0	0	0	0	0	0	0	0	0
LOC101244713	35.7612	20.508	25.3073	41.1056	45.7157	48.2482	20.3455	31.3789	29.8178
LOC101244714	35.7612	63.6827	57.7007	36.5383	19.4535	41.1003	27.1273	14.1711	15.423
LOC101244715	22.3508	34.5398	32.3934	52.9806	35.0163	53.6091	31.9714	20.2445	19.5358
LOC101244716	348.672	283.874	467.68	159.855	620.566	251.963	261.584	235.848	204.612
LOC101244717	4.47015	4.31747	5.06147	8.22112	6.80872	5.36091	11.626	4.04889	11.3102
LOC101244718	215.685	280.636	256.11	358.076	329.736	411.897	586.143	390.718	447.268
LOC101244719	419.077	390.731	372.524	305.095	225.66	274.3	215.08	236.86	191.245
LOC101244720	72.6399	86.3495	90.0941	158.942	137.147	148.319	44.5662	25.3056	51.4101
LOC101244722	162.043	220.191	176.139	179.038	190.644	182.271	287.743	223.701	296.122
LOC101244724	136.34	101.461	146.783	98.6535	108.939	109.005	113.353	123.491	113.102
LOC101244725	0	0	1.01229	0	2.91802	0	0	1.01222	1.0282
LOC101244726	390.021	432.827	313.811	564.517	529.135	517.328	509.605	424.122	407.168
LOC101244727	109.519	105.778	125.524	246.634	177.027	180.484	77.5065	45.5501	67.8613
LOC101244728	34.6437	20.508	23.2828	37.4518	37.9343	19.6567	12.5948	14.1711	9.25381
LOC101244729	181.041	166.223	153.869	171.73	160.491	147.425	133.699	157.907	153.202
LOC101244730	93.8732	75.5558	75.922	73.9901	88.5133	58.9701	65.8805	78.9534	66.8331
LOC101244731	0	0	0	0	0	0	1.93766	0	2.0564
LOC101244732	0	0	0	0	0	0	0	0	0
LOC101244733	295.03	281.715	300.651	258.509	291.802	243.028	251.896	239.897	240.599
LOC101244734	2.23508	0	0	0	0	0	0	0	0
LOC101244735	398.961	382.096	454.52	328.845	187.726	309.146	526.075	658.958	557.285
LOC101244736	464.896	681.081	577.007	562.69	711.997	626.334	982.395	619.481	846.21
LOC101244737	202.274	127.365	199.422	226.538	198.425	210.863	174.39	191.31	139.835
LOC101244738	506.245	428.509	454.52	375.431	347.245	414.577	350.717	347.193	338.278
LOC101244740	105.049	107.937	119.451	185.432	138.12	234.093	76.5376	97.1735	102.82
LOC101244742	0	0	0	0	0	0	0	0	0
LOC101244743	165.396	232.064	168.041	189.999	248.032	165.295	294.525	257.105	305.376
LOC101244744	0	0	0	0	0	0	0	0	0
LOC101244745	26.8209	42.0954	24.295	38.3652	81.7046	48.2482	21.3143	41.5012	31.8742
LOC101244746	79.3452	64.7621	94.1433	60.2882	112.83	90.2421	72.6623	68.8312	62.7203
LOC101244747	15.6455	6.47621	8.09835	50.2402	28.2075	30.3785	4.84415	9.11001	10.282
LOC101244748	7.82276	5.39684	7.08606	16.4422	5.83604	10.7218	6.78182	5.06112	9.25381
LOC101244750	1105.24	1049.15	1038.61	1226.77	1166.24	1248.2	980.457	934.282	893.507
LOC101244751	0	0	0	0	0	0	0	0	0
LOC101244752	29.056	23.7461	34.418	39.2787	42.7977	40.2069	14.5325	19.2322	20.564
LOC101244753	22.3508	12.9524	21.2582	29.2307	32.0982	38.4199	47.4727	34.4156	40.0998
LOC101244754	0	0	0	0	0	0	0	0	0
LOC101244755	83.8153	52.8891	108.315	61.2017	92.404	59.8635	74.6	75.9168	74.0305
LOC101244756	303.97	342.16	323.934	324.278	386.152	378.838	349.748	340.107	337.25
LOC101244757	0	0	0	0	0	0	0	0	0
LOC101244758	56.9944	112.254	83.0081	26.4903	42.7977	41.9938	37.7844	147.785	132.638
LOC101244759	11.1754	21.5874	26.3196	17.3557	17.5081	16.9762	294.525	443.354	657.021
LOC101244760	0	0	0	0	0	0	0	0	0
LOC101244761	14.528	38.8573	15.1844	36.5383	37.9343	19.6567	35.8467	27.33	27.7614
LOC101244762	214.567	175.937	197.397	160.769	123.53	166.188	200.548	252.044	155.258
LOC101244763	286.09	205.08	214.606	180.865	213.016	164.401	293.556	243.946	275.558
LOC101244764	0	0	0	0	1.94535	1.78697	0	0	0
LOC101244765	15.6455	16.1905	19.2336	23.7499	21.3988	25.9111	22.2831	6.07334	17.4794
LOC101244766	84.9329	99.3019	89.0818	106.875	97.2674	93.816	80.413	118.43	102.82
LOC101244768	52.5243	59.3653	50.6147	18.2692	21.3988	25.0176	52.3169	39.4767	83.2843
LOC101244769	566.592	541.843	630.659	531.633	522.326	604.89	519.293	440.317	463.719
LOC101244770	22.3508	36.6985	20.2459	45.6729	50.579	20.5502	28.0961	21.2567	22.6204
LOC101244772	246.976	360.509	323.934	375.431	429.922	394.921	550.296	472.708	470.916
LOC101244773	12.2929	19.4286	11.1352	10.048	9.72674	14.2958	18.4078	0	13.3666
LOC101244774	52.5243	92.8257	86.045	94.9997	115.748	116.153	31.9714	40.4889	25.705
LOC101244775	0	0	0	0	0	0	0	0	0
LOC101244776	875.032	1029.72	1002.17	493.267	549.561	479.802	703.371	736.899	706.374
LOC101244777	219.037	410.16	216.631	232.018	314.174	216.224	606.488	313.789	564.482
LOC101244778	2473.11	1791.75	2223	1815.04	1547.52	1840.58	1944.44	2328.11	2084.16
LOC101244779	0	0	0	0	0	0	0	0	0
LOC101244780	0	0	0	0	0	0	0	0	0
LOC101244781	330.791	300.064	356.327	357.162	300.556	380.625	343.935	396.792	246.768
LOC101244782	233.565	169.461	218.655	217.403	236.36	261.791	215.08	171.066	216.95
LOC101244783	181.041	207.239	218.655	204.615	216.906	199.247	173.421	218.64	194.33
LOC101244784	0	0	0	0	0	0	0	0	0
LOC101244786	2.23508	4.31747	10.1229	10.9615	4.86337	12.5088	5.81299	3.03667	4.1128
LOC101244787	1303.05	932.574	1036.59	1159.18	1029.09	1335.76	1205.23	1221.75	1122.8
LOC101244788	317.381	303.303	257.123	292.307	267.485	251.963	318.745	371.486	492.508
LOC101244789	1.11754	3.23811	4.04917	2.74037	1.94535	0.893486	1.93766	0	8.22561
LOC101244790	344.202	348.636	332.032	445.768	363.78	424.406	436.943	384.645	379.406
LOC101244792	43.584	60.4446	48.5901	70.3363	55.4424	52.7157	57.161	67.819	67.8613
LOC101244793	177.688	195.366	176.139	188.172	187.726	180.484	134.668	167.017	144.976
LOC101244795	65.9347	360.509	219.668	471.344	312.228	343.992	666.556	985.906	436.986
LOC101244796	383.315	372.382	304.7	124.23	342.381	336.844	122.073	180.176	170.681
LOC101244797	379.963	376.7	379.61	335.239	329.736	322.548	340.06	412.987	293.037
LOC101244798	21.2332	32.3811	23.2828	22.8365	35.9889	25.9111	19.3766	22.2689	21.5922
LOC101244799	785.629	849.463	790.601	1013.94	960.029	936.373	1233.32	821.926	1034.37
LOC101244800	109.519	331.366	175.127	134.278	193.562	100.07	1127.72	425.134	674.5
LOC101244801	0	1.07937	0	0	0	0	0	0	0
LOC101244802	195.569	270.921	194.36	138.846	218.852	142.064	220.893	196.371	151.146
LOC101244803	0	0	0	0	0	0	0	0	0
LOC101244804	147.515	94.9844	125.524	136.105	97.2674	159.934	90.1013	100.21	92.5381
LOC101244805	1550.02	1734.55	1671.3	1472.49	1416.21	1310.74	1813.65	1664.1	1662.6
LOC101244806	0	0	0	0	0	0	0	0	0
LOC101244808	2463.05	3226.23	2704.85	2432.54	2550.35	2310.55	3815.26	4261.46	4140.57
LOC101244809	356.495	365.906	363.413	241.153	193.562	218.904	245.114	196.371	230.317
LOC101244810	301.735	178.096	266.233	182.692	228.578	233.2	142.418	195.359	175.822
LOC101244811	1.11754	0	2.02459	2.74037	0.972674	0.893486	6.78182	0	2.0564
LOC101244813	7.82276	17.2699	14.1721	87.692	35.9889	50.0352	27.1273	14.1711	19.5358
LOC101244814	236.918	268.763	258.135	283.172	285.966	326.122	308.088	306.704	293.037
LOC101244815	430.252	449.017	437.311	453.075	439.649	453.891	507.667	413.999	448.296
LOC101244816	1.11754	4.31747	0	1.82692	0.972674	0.893486	1.93766	3.03667	7.19741
LOC101244817	52.5243	49.6509	48.5901	39.2787	35.9889	56.2896	63.9428	75.9168	65.8049
LOC101244818	1.11754	6.47621	3.03688	0.913458	0	3.57394	4.84415	8.09779	9.25381
LOC101244819	105.049	140.318	110.34	202.788	263.595	230.519	128.855	105.271	137.779
LOC101244820	140.81	120.889	132.61	114.182	81.7046	100.964	160.826	152.846	169.653
LOC101244821	15.6455	11.8731	7.08606	7.30767	9.72674	10.7218	4.84415	20.2445	6.16921
LOC101244822	8.9403	6.47621	3.03688	1.82692	6.80872	1.78697	8.71948	4.04889	6.16921
LOC101244823	6.70523	4.31747	2.02459	7.30767	8.75406	5.36091	3.87532	2.02445	5.14101
LOC101244824	463.778	396.128	424.151	463.123	419.222	523.583	858.384	637.701	723.854
LOC101244825	282.737	225.588	313.811	290.48	241.223	319.868	298.4	289.496	286.868
LOC101244826	41.3489	47.4922	73.8974	84.9516	86.568	108.112	42.6286	44.5378	48.3255
LOC101244827	185.511	168.381	199.422	362.643	250.95	346.672	110.447	138.675	138.807
LOC101244828	159.808	303.303	220.68	242.066	287.911	321.655	630.709	333.022	586.075
LOC101244829	0	0	0	0	0	0	0	0	0
LOC101244831	2011.57	4622.93	2754.45	1986.77	2590.23	1943.33	12795.4	11958.4	6641.15
LOC101244832	1373.45	1130.1	1265.37	1118.07	1217.79	1261.6	1666.39	1627.66	1569.04
LOC101244833	91.6381	58.2859	88.0695	116.923	107.967	84.8812	49.4104	42.5134	47.2973
LOC101244834	4.47015	7.55558	6.07376	0	3.8907	1.78697	2.90649	1.01222	2.0564
LOC101244835	0	35.6192	8.09835	1.82692	10.6994	3.57394	39.7221	18.22	35.987
LOC101244837	1.11754	2.15874	2.02459	5.48075	2.91802	2.68046	9.68831	3.03667	3.0846
LOC101244838	793.452	880.765	764.282	958.218	1010.61	963.178	705.309	700.459	659.077
LOC101244839	0	0	0	0	0	0	0	0	0
LOC101244840	206.744	180.255	200.434	223.797	193.562	184.952	206.361	242.934	221.063
LOC101244841	260.386	290.35	247	260.336	241.223	268.939	302.275	213.579	288.925
LOC101244842	140.81	55.0478	113.377	76.7305	72.9505	75.9463	87.1948	96.1612	105.905
LOC101244843	426.899	393.969	294.577	653.123	537.889	518.222	186.016	226.738	230.317
LOC101244844	1.11754	0	0	0	0.972674	2.68046	0	0	0
LOC101244846	62.5821	34.5398	42.5163	64.8555	44.743	44.6743	45.5351	62.7579	60.6639
LOC101244847	17.8806	29.1429	33.4057	44.7595	30.1529	37.5264	21.3143	25.3056	19.5358
LOC101244849	176.571	198.604	143.746	209.182	237.332	241.241	172.452	171.066	194.33
LOC101244850	1528.79	1206.73	1472.89	1121.73	1138.03	1290.19	1089.93	1227.83	1048.77
LOC101244851	671.64	601.208	654.954	649.469	585.55	616.505	476.665	444.366	486.339
LOC101244852	64.8172	60.4446	36.4426	33.798	64.1965	83.0942	13.5636	22.2689	18.5076
LOC101244853	45.819	36.6985	52.6393	60.2882	63.2238	43.7808	30.0338	20.2445	29.8178
LOC101244854	624.704	620.637	753.146	737.161	696.434	644.203	523.169	659.97	636.457
LOC101244856	0	0	0	0	0	0	0	0	0
LOC101244857	132.987	25.9048	65.7991	104.134	117.694	118.834	71.6935	63.7701	77.1151
LOC101244858	46.9366	44.2541	65.7991	73.0767	58.3604	51.8222	80.413	45.5501	92.5381
LOC101244859	136.34	242.858	165.004	162.596	187.726	152.786	92.0389	96.1612	120.3
LOC101244860	0	0	0	0.913458	10.6994	0	0	0	0
LOC101244861	183.276	266.604	217.643	290.48	266.513	314.507	283.867	234.836	276.586
LOC101244862	0	0	0	0	0	0	0	0	0
LOC101244863	37.9963	18.3493	33.4057	54.8075	52.5244	67.0114	32.9403	32.3912	37.0152
LOC101244864	5921.83	7881.55	6828.93	9098.04	9771.48	8238.83	12623.9	9462.27	9191.09
LOC101244865	18.9981	78.7939	28.3442	8.22112	10.6994	6.2544	17.439	8.09779	6.16921
LOC101244866	311.793	437.144	343.168	188.172	143.956	144.745	233.488	149.809	175.822
LOC101244867	109.519	151.112	147.795	54.8075	55.4424	40.2069	32.9403	11.1345	40.0998
LOC101244868	2141.2	1503.56	2042.81	1903.65	1594.21	2107.73	1930.88	2881.8	2245.59
LOC101244869	44.7015	73.3971	51.627	69.4228	61.2785	66.1179	128.855	87.0512	141.892
LOC101244870	11.1754	12.9524	10.1229	2.74037	21.3988	7.14789	35.8467	31.3789	13.3666
LOC101244871	29.056	10.7937	24.295	29.2307	13.6174	8.93486	14.5325	12.1467	12.3384
LOC101244872	2.23508	0	1.01229	1.82692	0	0	0	0	1.0282
LOC101244873	87.1679	144.635	158.93	213.749	152.71	171.549	235.426	158.919	143.948
LOC101244875	62.5821	30.2223	30.3688	39.2787	40.8523	54.5026	38.7532	45.5501	33.9306
LOC101244876	4.47015	4.31747	0	6.39421	5.83604	1.78697	9.68831	2.02445	8.22561
LOC101244877	542.006	463.049	469.704	500.575	448.403	521.796	351.686	487.892	407.168
LOC101244878	0	0	0	0.913458	0	0.893486	0.968831	0	1.0282
LOC101244880	70.4049	65.8415	67.8237	63.9421	84.6226	89.3486	93.9766	115.393	128.525
LOC101244881	1101.89	1068.57	1105.42	1567.49	1373.42	1573.43	3194.24	3550.88	1990.6
LOC101244882	30.1735	34.5398	32.3934	44.7595	29.1802	25.0176	52.3169	47.5745	52.4383
LOC101244883	439.192	362.668	462.618	480.479	485.364	484.269	375.906	469.672	395.857
LOC101244884	80.4627	61.524	91.1064	108.702	78.7866	102.751	252.865	315.814	337.25
LOC101244886	490.599	574.224	644.831	538.027	700.325	557.535	438.88	518.258	495.593
LOC101244887	40.2314	58.2859	24.295	45.6729	78.7866	25.9111	48.4415	58.709	29.8178
LOC101244888	2294.3	1303.88	2226.03	1722.78	1624.37	2251.58	2007.42	2595.34	2207.55
LOC101244889	390.021	490.033	525.38	432.066	639.047	461.932	597.769	583.041	593.272
LOC101244892	2121.09	2306.61	2024.59	2133.84	2149.61	2260.52	3126.42	2481.97	3056.84
LOC101244893	32.4086	44.2541	21.2582	73.9901	59.3331	57.1831	24.2208	14.1711	11.3102
LOC101244894	3122.4	2812.83	2930.59	1770.28	1819.87	1381.33	851.602	978.82	1191.69
LOC101244896	44.7015	69.0796	40.4917	72.1632	61.2785	32.1655	94.9454	79.9657	50.3819
LOC101244897	0	0	0	0	0	0	0	0	0
LOC101244898	0	0	0	0	0	0	0	0	0
LOC101244899	1.11754	0	0	2.74037	0	3.57394	0	0	0
LOC101244900	72.6399	121.969	50.6147	79.4709	256.786	147.425	51.348	33.4034	21.5922
LOC101244901	269.327	259.048	250.037	234.759	207.18	233.2	298.4	294.557	315.658
LOC101244902	111.754	240.699	133.623	139.759	242.196	184.058	355.561	179.164	365.011
LOC101244903	356.495	279.556	269.27	337.98	286.939	355.607	292.587	333.022	282.755
LOC101244904	720.812	898.035	612.438	770.045	924.04	773.759	1349.58	751.07	1102.23
LOC101244905	2104.32	1463.62	1690.53	1757.49	1443.45	1870.96	1629.57	1846.3	1679.05
LOC101244906	486.129	872.13	666.089	383.652	618.621	358.288	622.958	510.161	550.088
LOC101244907	0	0	0	0	0	0	0	2.02445	0
LOC101244908	274.914	284.953	226.754	250.288	204.262	205.502	174.39	201.432	168.625
LOC101244909	3583.94	2486.86	3347.65	1497.16	1529.04	1462.64	2106.24	2484	2535.54
LOC101244910	440.31	523.494	505.135	414.71	351.135	363.649	288.712	281.398	275.558
LOC101244911	1271.76	1205.65	1388.87	1170.14	1154.56	1158.85	1858.22	2077.08	2255.87
LOC101244912	240.271	330.287	334.057	356.249	248.032	231.413	352.654	357.315	285.84
LOC101244913	59.2295	179.175	57.7007	20.0961	22.3715	17.8697	2.90649	1.01222	4.1128
LOC101244914	6.70523	1.07937	5.06147	1.82692	0	2.68046	0.968831	2.02445	0
LOC101244915	0	3.23811	5.06147	3.65383	7.78139	3.57394	22.2831	5.06112	13.3666
LOC101244916	32.4086	46.4128	44.5409	33.798	32.0982	53.6091	103.665	37.4523	110.018
LOC101244917	358.73	318.414	311.786	458.556	401.714	383.305	377.844	411.975	275.558
LOC101244918	254.799	287.112	218.655	202.788	183.835	216.224	187.953	300.63	238.543
LOC101244919	193.334	273.08	238.901	161.682	173.136	160.827	156.951	171.066	207.697
LOC101244920	175.453	183.493	189.299	177.211	169.245	220.691	227.675	285.447	230.317
LOC101244921	13.4105	0	11.1352	0.913458	8.75406	7.14789	0	3.03667	1.0282
LOC101244922	269.327	211.556	284.455	261.249	283.048	260.898	287.743	303.667	298.178
LOC101244923	17.8806	19.4286	34.418	98.6535	91.4313	74.1593	41.6597	53.6478	34.9588
LOC101244924	128.517	92.8257	105.279	94.9997	109.912	83.0942	118.197	95.149	86.3689
LOC101244925	60.347	87.4288	100.217	36.5383	60.3058	41.1003	26.1584	24.2934	34.9588
LOC101244926	135.222	228.826	147.795	187.259	208.152	176.91	351.686	246.983	353.701
LOC101244927	3632	3529.53	3218.08	3564.31	3209.82	3504.25	3518.79	3211.79	3525.7
LOC101244928	43.584	48.5716	36.4426	60.2882	71.0052	60.757	40.6909	55.6723	50.3819
LOC101244929	2.23508	0	0	0	0	0	0	0	0
LOC101244930	16.7631	52.8891	11.1352	40.1922	32.0982	32.1655	50.3792	22.2689	51.4101
LOC101244931	25.7034	35.6192	64.7868	62.1152	53.4971	58.0766	54.2545	42.5134	53.4665
LOC101244932	1.11754	10.7937	6.07376	3.65383	1.94535	0.893486	2.90649	0	1.0282
LOC101244935	365.435	289.271	301.663	363.556	284.993	360.968	263.522	363.388	303.319
LOC101244937	301.735	288.191	240.926	254.855	218.852	196.567	369.125	330.997	447.268
LOC101244938	6421.37	6929.55	5958.36	6719.4	7700.66	6580.52	4313.24	4249.31	4788.33
LOC101244939	79.3452	158.667	81.9958	68.5094	112.83	55.3961	142.418	95.149	117.215
LOC101244940	202.274	146.794	188.287	201.874	271.376	264.472	206.361	193.335	219.007
LOC101244941	0	6.47621	0	0	0	0.893486	1.93766	2.02445	0
LOC101244942	90.5205	74.4764	87.0572	83.1247	112.83	83.0942	145.325	110.332	127.497
LOC101244943	1328.75	1514.35	1413.16	1325.43	1226.54	1294.66	1266.26	1331.07	1389.1
LOC101244944	0	0	0	0	0	0	0	0	0
LOC101244945	436.957	352.953	405.93	440.287	392.96	444.062	497.01	679.202	726.938
LOC101244946	303.97	323.811	279.393	298.701	235.387	243.922	189.891	220.665	193.302
LOC101244947	2.23508	4.31747	4.04917	0	0.972674	0	0	0	0
LOC101244948	29.056	34.5398	27.3319	16.4422	24.3168	16.9762	90.1013	29.3545	94.5945
LOC101244949	0	0	0	0	0	0	0	0	0
LOC101244950	2.23508	9.71432	8.09835	5.48075	5.83604	2.68046	7.75065	15.1834	13.3666
LOC101244951	6.70523	63.6827	9.11064	3.65383	18.4808	6.2544	144.356	69.8434	45.2409
LOC101244952	310.675	383.176	359.364	331.585	399.769	416.364	333.278	401.853	350.617
LOC101244953	24.5858	36.6985	28.3442	58.4613	82.6773	83.0942	137.574	143.736	161.428
LOC101244954	83.8153	110.096	122.488	46.5864	34.0436	41.1003	15.5013	5.06112	19.5358
LOC101244955	0	2.15874	0	0	0	0	0	0	0
LOC101244957	220.155	293.588	250.037	568.171	481.474	679.049	596.8	460.562	474.001
LOC101244958	948.789	845.145	1395.95	833.987	966.838	458.358	3740.66	2517.4	1697.56
LOC101244959	704.049	631.431	679.249	414.71	392.96	442.275	536.732	768.278	562.426
LOC101244960	21.2332	26.9842	12.1475	8.22112	7.78139	13.4023	20.3455	19.2322	13.3666
LOC101244961	8.9403	78.7939	33.4057	3.65383	9.72674	7.14789	68.787	47.5745	28.7896
LOC101244962	848.211	1762.61	3947.95	993.843	5247.58	1518.03	1005.65	3481.04	1029.23
LOC101244963	2970.42	2714.61	2996.39	3009.85	2731.27	2949.4	3554.64	3241.14	3439.33
LOC101244964	227.978	290.35	201.446	232.018	279.157	285.915	341.028	187.261	293.037
LOC101244967	18.9981	6.47621	8.09835	22.8365	10.6994	13.4023	18.4078	16.1956	9.25381
LOC101244969	20.1157	20.508	15.1844	29.2307	30.1529	30.3785	47.4727	33.4034	42.1563
LOC101244970	272.679	220.191	300.651	324.278	317.092	341.312	305.182	285.447	269.389
LOC101244972	149.75	187.81	126.537	141.586	150.764	109.005	186.984	161.956	167.597
LOC101244973	191.099	151.112	177.151	54.8075	180.917	97.39	44.5662	45.5501	32.9024
LOC101244974	86.0504	97.1432	140.709	92.2593	97.2674	124.195	138.543	130.577	138.807
LOC101244975	0	0	0	0	0	0	0	0	0
LOC101244976	0	0	0	0	0	0	0	0	0
LOC101244977	491.717	427.43	446.421	392.787	367.671	394.027	358.467	441.329	406.139
LOC101244978	94.9907	84.1907	63.7745	106.875	81.7046	99.1769	108.509	111.345	103.848
LOC101244979	1050.49	941.209	1257.27	993.843	807.319	779.12	942.673	1040.57	962.396
LOC101244981	30.1735	263.366	93.131	137.932	532.053	187.632	331.34	319.863	151.146
LOC101244982	0	0	0	0	0	0	0	0	0
LOC101244983	40.2314	22.6667	18.2213	42.9325	31.1256	46.4613	22.2831	16.1956	20.564
LOC101244984	1475.15	1546.73	1536.66	1424.08	1391.9	1350.95	1413.52	1397.88	1369.56
LOC101244985	63.6996	55.0478	33.4057	64.8555	45.7157	86.6681	69.7558	76.929	70.9459
LOC101244986	4.47015	0	6.07376	0	3.8907	4.46743	11.626	6.07334	6.16921
LOC101244987	81.5802	173.778	79.9712	32.8845	85.5953	36.6329	276.117	169.041	117.215
LOC101244988	42.4664	17.2699	48.5901	55.721	45.7157	53.6091	35.8467	22.2689	12.3384
LOC101244989	0	0	0	0	1.94535	0	0	0	0
LOC101244990	1282.93	1152.77	1109.47	658.603	794.675	770.185	1000.8	893.793	890.422
LOC101244991	155.338	134.921	119.451	144.326	125.475	127.768	103.665	115.393	148.061
LOC101244993	23.4683	34.5398	25.3073	31.971	14.5901	30.3785	6.78182	9.11001	26.7332
LOC101244994	723.047	797.653	781.491	701.536	603.058	667.434	714.997	743.984	711.515
LOC101244995	213.45	219.112	235.864	186.345	259.704	225.158	190.86	199.408	280.699
LOC101244996	0	0	0	0	0	0	0	0	0
LOC101244997	2868.72	2643.37	2722.06	2788.79	2549.38	2815.37	2321.32	2273.45	2550.97
LOC101244998	75.9926	76.6352	92.1187	126.971	97.2674	132.236	115.291	113.369	101.792
LOC101244999	0	2.15874	2.02459	4.56729	1.94535	3.57394	0.968831	1.01222	0
LOC101245000	2938.01	2677.91	3241.36	3218.11	2861.61	3491.74	3075.07	3127.77	3236.78
LOC101245001	642.584	442.541	548.663	587.354	502.872	610.251	441.787	613.407	439.042
LOC101245002	115.106	116.572	88.0695	127.884	116.721	123.301	125.948	127.54	104.877
LOC101245004	0	0	0	0	0	0	0	0	0
LOC101245005	606.823	794.415	811.859	797.449	767.44	653.138	1027.93	973.759	1134.11
LOC101245007	0	4.31747	3.03688	0	8.75406	3.57394	23.2519	17.2078	9.25381
LOC101245009	0	0	0	0	0	0	0	0	0
LOC101245010	302.853	340.001	288.504	264.903	250.95	301.998	281.93	327.96	296.122
LOC101245011	5.58769	2.15874	8.09835	3.65383	3.8907	2.68046	3.87532	5.06112	7.19741
LOC101245012	4098.01	6374.75	6033.27	3492.15	5736.83	3458.68	8322.26	5145.13	4688.6
LOC101245013	192.216	187.81	192.336	149.807	141.038	171.549	123.042	158.919	190.217
LOC101245014	227.978	181.334	250.037	252.114	232.469	213.543	212.174	219.653	223.12
LOC101245015	692.873	682.161	757.196	812.978	858.871	796.096	897.137	1061.82	818.448
LOC101245017	217.92	211.556	207.52	260.336	256.786	281.448	571.61	358.327	440.07
LOC101245018	194.452	281.715	304.7	215.576	257.759	208.182	234.457	183.212	188.161
LOC101245019	4.47015	45.3335	20.2459	37.4518	41.825	36.6329	50.3792	110.332	29.8178
LOC101245020	63.6996	56.1272	52.6393	64.8555	60.3058	77.7333	57.161	45.5501	58.6075
LOC101245021	5057.98	5068.71	5002.75	5490.8	5162.95	5561.06	5067.95	4256.4	5081.37
LOC101245022	0	0	0	0	0	0	0	0	0
LOC101245023	2769.26	2220.26	2778.75	1977.64	1899.63	1735.15	2799.92	2339.25	2610.6
LOC101245024	18.9981	21.5874	15.1844	20.0961	18.4808	19.6567	2.90649	2.02445	0
LOC101245025	422.429	400.446	432.249	516.104	648.773	566.47	656.867	617.456	653.936
LOC101245026	607.94	572.065	674.188	559.036	543.725	691.558	625.865	637.701	603.554
LOC101245027	26.8209	64.7621	31.3811	13.7019	50.579	29.485	103.665	225.726	340.335
LOC101245028	79.3452	117.651	90.0941	65.769	83.65	83.9877	129.823	80.9779	126.469
LOC101245029	97.2258	112.254	105.279	165.336	149.792	146.532	101.727	143.736	85.3407
LOC101245030	10.0578	105.778	41.504	4.56729	129.366	20.5502	203.455	97.1735	293.037
LOC101245031	1731.07	1624.45	1850.47	1821.44	1673.97	1823.6	2055.86	1870.59	2018.36
LOC101245032	40.2314	59.3653	47.5778	50.2402	45.7157	49.1417	42.6286	47.5745	26.7332
LOC101245033	23.4683	23.7461	32.3934	30.1441	44.743	11.6153	40.6909	40.4889	15.423
LOC101245035	914.146	824.637	825.019	1217.64	1432.75	1413.49	915.545	885.696	1046.71
LOC101245036	287.207	318.414	307.737	401.922	401.714	436.021	348.779	378.572	343.419
LOC101245037	178.806	182.413	151.844	203.701	212.043	218.904	65.8805	44.5378	64.7767
LOC101245038	42.4664	28.0636	44.5409	52.0671	36.9616	50.0352	69.7558	54.6601	93.5663
LOC101245039	417.959	355.112	310.774	264.903	320.982	257.324	132.73	241.921	259.107
LOC101245041	765.513	903.431	922.199	985.622	1039.79	984.621	945.579	854.317	924.353
LOC101245042	23.4683	31.3017	34.418	31.971	70.0325	28.5915	25.1896	22.2689	37.0152
LOC101245043	0	1.07937	0	0	1.94535	0	0	0	0
LOC101245044	30.1735	61.524	49.6024	21.923	58.3604	28.5915	217.018	86.039	202.556
LOC101245045	21.2332	25.9048	25.3073	12.7884	12.6448	14.2958	12.5948	19.2322	19.5358
LOC101245047	130.752	126.286	146.783	153.461	198.425	143.851	187.953	204.469	187.133
LOC101245048	0	3.23811	2.02459	5.48075	4.86337	7.14789	5.81299	6.07334	0
LOC101245049	117.341	356.192	154.881	160.769	234.414	172.443	354.592	89.0757	304.348
LOC101245050	273.797	331.366	282.43	257.595	238.305	324.335	234.457	145.76	178.907
LOC101245051	7.82276	6.47621	2.02459	8.22112	1.94535	5.36091	1.93766	8.09779	1.0282
LOC101245052	7.82276	10.7937	12.1475	10.9615	11.6721	10.7218	5.81299	8.09779	13.3666
LOC101245053	0	0	0	0	0	0	0	0	0
LOC101245054	5.58769	9.71432	0	0.913458	2.91802	5.36091	1.93766	3.03667	3.0846
LOC101245055	2029.45	1784.2	1785.69	1683.5	1623.39	1767.31	1699.33	1614.5	1717.1
LOC101245056	615.763	490.033	600.29	835.814	733.396	754.102	434.036	389.706	479.142
LOC101245057	1522.09	1401.02	1562.98	1383.89	1205.14	1384.9	1433.87	1464.69	1499.12
LOC101245058	1.11754	15.1112	9.11064	0.913458	5.83604	2.68046	45.5351	11.1345	19.5358
LOC101245061	697.343	833.272	1443.53	450.335	2003.71	627.227	480.54	1148.87	424.647
LOC101245062	165.396	153.27	147.795	146.153	129.366	134.916	98.8208	120.455	135.723
LOC101245063	0	0	0	20.0961	13.6174	6.2544	0	0	0
LOC101245064	0	0	0	0	0	0	0	0	0
[truncated: 27,998 more rows]

## Sheet: S8
Supplementary Table 8. Significant (Padj<0.05) DEGs in NMYC_SS.
Gene_ID	baseMean	log2FoldChange_NMYC_SS_vs_NMYC_NS	lfcSE	stat	pvalue	padj	Tags	SeqName	Description	Length	#Hits	e-Value	sim mean	#GO	GO IDs	GO Names
SlAKR4B	60.9847	9.6527	1.28111	7.53465	4.9e-14	2.15e-12	[BLASTED]	lcl|NC_015440.3_cds_NP_001340421.1_10842	methylecgonone reductase-like	951	3	6.96062e-172	79.11
LOC101245699	89.9214	9.63766	1.28475	7.50157	6.31e-14	2.73e-12	[BLASTED]	lcl|NC_015446.3_cds_XP_004248032.1_29462	metacaspase-1-like isoform X1	561	3	1.30633e-30	58.11
LE25	172.131	9.21175	1.88211	4.89436	9.86e-07	1.24e-05	[BLASTED, MAPPED, ANNOTATED]	lcl|NC_015447.3_cds_NP_001296314.1_31222	protein LE25 isoform X3	267	3	4.54796e-17	81.01	6	F:GO:0005034; P:GO:0006970; P:GO:0009409; P:GO:0009414; P:GO:0009793; F:GO:0043167	F:osmosensor activity; P:response to osmotic stress; P:response to cold; P:response to water deprivation; P:embryo development ending in seed dormancy; F:ion binding
Q`a	26.9498	8.28631	1.51514	5.469	4.53e-08	7.73e-07	[BLASTED, MAPPED]	lcl|NC_015441.3_cds_NP_001234155.2_13577	glucan endo-1,3-beta-glucosidase, basic isoform-like	1032	3	0	85.2	7	F:GO:0004553; P:GO:0005975; P:GO:0006952; P:GO:0008152; F:GO:0016787; F:GO:0016798; C:GO:0046658	F:hydrolase activity, hydrolyzing O-glycosyl compounds; P:carbohydrate metabolic process; P:defense response; P:metabolic process; F:hydrolase activity; F:hydrolase activity, acting on glycosyl bonds; C:obsolete anchored component of plasma membrane
LOC101265670	38.3694	7.81916	1.30843	5.97597	2.29e-09	5.03e-08	[BLASTED, MAPPED]	lcl|NC_015438.3_cds_XP_004228922.2_192	G-type lectin S-receptor-like serine/threonine-protein kinase LECRK2	2442	3	0	73.32	10	F:GO:0000166; F:GO:0004672; F:GO:0004674; F:GO:0005524; P:GO:0006468; C:GO:0016020; C:GO:0016020; F:GO:0016301; P:GO:0016310; F:GO:0016740	F:nucleotide binding; F:protein kinase activity; F:protein serine/threonine kinase activity; F:ATP binding; P:protein phosphorylation; C:membrane; C:membrane; F:kinase activity; P:phosphorylation; F:transferase activity
LOC101247133	191.82	7.67433	0.612299	12.5336	4.89e-36	1.75e-33	[BLASTED, MAPPED]	lcl|NC_015443.3_cds_XP_004241981.1_19549	expansin-like B1	747	3	3.14506e-86	71.83	3	C:GO:0005576; P:GO:0009653; P:GO:0019953	C:extracellular region; P:anatomical structure morphogenesis; P:sexual reproduction
TPS39	13.4826	7.65035	1.39225	5.49494	3.91e-08	6.8e-07	[BLASTED]	lcl|NC_015447.3_cds_NP_001306121.1_29633	(3S,6E)-nerolidol synthase 1-like	1692	3	0	78.63
LOC101266908	47.6799	7.57402	1.19732	6.3258	2.52e-10	6.54e-09	[BLASTED, MAPPED]	lcl|NC_015440.3_cds_XP_004234447.1_9289	low-temperature-induced 65 kDa protein	1980	3	0	61.11	1	P:GO:0009737	P:response to abscisic acid
LOC101252461	16.4962	7.32377	1.66048	4.41063	1.03e-05	0.000101693	[BLASTED]	lcl|NC_015439.3_cds_XP_004233980.2_5381	BURP domain-containing protein 5-like	969	3	4.45526e-179	70.45
LOC101055579	23.0171	7.32287	1.25921	5.81545	6.05e-09	1.24e-07	[BLASTED, MAPPED]	lcl|NC_015449.3_cds_XP_004251670.1_34983	cytokinin dehydrogenase 3-like	1584	3	0	84.4	6	F:GO:0003824; P:GO:0009690; F:GO:0016491; F:GO:0019139; F:GO:0050660; F:GO:0071949	F:catalytic activity; P:cytokinin metabolic process; F:oxidoreductase activity; F:cytokinin dehydrogenase activity; F:flavin adenine dinucleotide binding; F:FAD binding
LOC101260814	89.3138	7.24289	1.35799	5.33353	9.63e-08	1.53e-06	[BLASTED]	lcl|NC_015441.3_cds_XP_004238177.1_15253	patatin-like protein 2	1221	3	0	88.73
LOC104648613	34.9434	6.62064	0.988952	6.6946	2.16e-11	6.46e-10	[BLASTED, MAPPED]	lcl|NC_015445.3_cds_XP_010324621.1_24594	dehydration-responsive element-binding protein 1A-like	735	3	2.79727e-81	70.42	5	F:GO:0003677; F:GO:0003700; C:GO:0005634; P:GO:0006355; P:GO:0006952	F:DNA binding; F:DNA-binding transcription factor activity; C:nucleus; P:regulation of DNA-templated transcription; P:defense response
LOC101261974	37.6889	6.61491	1.11022	5.95819	2.55e-09	5.56e-08	[BLASTED, MAPPED]	lcl|NC_015447.3_cds_XP_010312081.1_31272	nuclear transcription factor Y subunit A-4-like isoform X1	726	3	1.24093e-85	71.8	7	F:GO:0000978; F:GO:0000981; F:GO:0003677; F:GO:0003700; C:GO:0005634; P:GO:0006355; P:GO:0006357	F:RNA polymerase II cis-regulatory region sequence-specific DNA binding; F:DNA-binding transcription factor activity, RNA polymerase II-specific; F:DNA binding; F:DNA-binding transcription factor activity; C:nucleus; P:regulation of DNA-templated transcription; P:regulation of transcription by RNA polymerase II
LOC104648615	15.8583	6.51573	1.38937	4.68971	2.74e-06	3.1e-05	[BLASTED, MAPPED]	lcl|NC_015445.3_cds_XP_010324637.1_24637	late embryogenesis abundant protein At1g64065-like	708	3	7.92866e-39	58.33	2	C:GO:0016020; C:GO:0016020	C:membrane; C:membrane
LOC109119806	44.8484	6.35539	0.930356	6.83114	8.42e-12	2.69e-10	[BLASTED, MAPPED]	lcl|NC_015440.3_cds_XP_019068359.1_9367	dehydration-responsive element-binding protein 1D	618	3	1.58226e-95	82.41	6	F:GO:0003677; F:GO:0003700; C:GO:0005634; P:GO:0006355; P:GO:0006952; P:GO:0009873	F:DNA binding; F:DNA-binding transcription factor activity; C:nucleus; P:regulation of DNA-templated transcription; P:defense response; P:ethylene-activated signaling pathway
LOC101257623	102.88	6.32077	0.695543	9.08754	1.01e-19	8.93e-18	[BLASTED, MAPPED]	lcl|NC_015439.3_cds_XP_004232319.1_7733	probable galactinol--sucrose galactosyltransferase 5	2343	3	0	87.52	2	P:GO:0005975; F:GO:0016757	P:carbohydrate metabolic process; F:glycosyltransferase activity
LOC101267746	20.9433	6.25732	1.188	5.26711	1.39e-07	2.14e-06	[BLASTED]	lcl|NC_015438.3_cds_XP_004230791.1_4257	ethylene-responsive transcription factor ERF109-like	888	3	2.9239e-122	69.07
LOC101268591	12.2459	6.23854	1.28734	4.84606	1.26e-06	1.54e-05	[BLASTED, MAPPED]	lcl|NC_015444.3_cds_XP_004244274.1_23662	cytochrome P450 CYP72A219-like	1542	3	0	82.43	8	F:GO:0004497; F:GO:0005506; C:GO:0016020; C:GO:0016020; F:GO:0016491; F:GO:0016705; F:GO:0020037; F:GO:0046872	F:monooxygenase activity; F:iron ion binding; C:membrane; C:membrane; F:oxidoreductase activity; F:oxidoreductase activity, acting on paired donors, with incorporation or reduction of molecular oxygen; F:heme binding; F:metal ion binding
LOC101263946	46.3818	6.15402	0.90176	6.82446	8.83e-12	2.81e-10	[BLASTED, MAPPED]	lcl|NC_015438.3_cds_XP_004231118.1_1999	polygalacturonase QRT2-like	1278	3	0	77.39	5	F:GO:0004650; P:GO:0005975; P:GO:0008152; F:GO:0016787; F:GO:0016798	F:polygalacturonase activity; P:carbohydrate metabolic process; P:metabolic process; F:hydrolase activity; F:hydrolase activity, acting on glycosyl bonds
LOC101255039	33.316	6.11413	1.29298	4.72872	2.26e-06	2.62e-05	[BLASTED, MAPPED]	lcl|NC_015447.3_cds_XP_025883706.1_30274	cytokinin dehydrogenase 4-like isoform X3	1431	3	2.84099e-128	81.75	6	F:GO:0003824; P:GO:0009690; F:GO:0016491; F:GO:0019139; F:GO:0050660; F:GO:0071949	F:catalytic activity; P:cytokinin metabolic process; F:oxidoreductase activity; F:cytokinin dehydrogenase activity; F:flavin adenine dinucleotide binding; F:FAD binding
LOC104649135	7.09485	6.10968	1.5278	3.999	6.36e-05	0.000501739	[BLASTED]	lcl|NC_015446.3_cds_XP_010326155.1_27328	VQ motif-containing protein 29	480	3	0.000427816	45.59
LOC101268119	5.98402	5.9616	1.40855	4.23242	2.31e-05	0.000207428	[BLASTED, MAPPED]	lcl|NC_015444.3_cds_XP_010323568.1_22334	protein NRT1/ PTR FAMILY 6.2-like	1710	3	0	86.2	7	P:GO:0006817; P:GO:0006857; C:GO:0016020; C:GO:0016020; F:GO:0022857; P:GO:0050896; P:GO:0055085	P:phosphate ion transport; P:oligopeptide transport; C:membrane; C:membrane; F:transmembrane transporter activity; P:response to stimulus; P:transmembrane transport
CHI3	1785.28	5.95735	0.879354	6.7747	1.25e-11	3.84e-10	[BLASTED]	lcl|NC_015439.3_cds_NP_001234404.1_7279	chitinase 8-like	762	3	2.75424e-99	68.3
LOC101268052	11.8795	5.9223	1.32223	4.47901	7.5e-06	7.65e-05	[BLASTED, MAPPED]	lcl|NC_015439.3_cds_XP_004232436.1_7477	late embryogenesis abundant protein-like	528	2	1.09103e-16	74.1	2	P:GO:0009414; P:GO:0009415	P:response to water deprivation; P:response to water
LOC104649288	5.21063	5.89944	1.45462	4.05566	5e-05	0.000406478	[BLASTED]	lcl|NC_015438.3_cds_XP_025887740.1_2564	uncharacterized protein LOC109121049 isoform X1	2949	3	1.67656e-99	49.68
LOC101246252	8.04693	5.77482	1.39788	4.13111	3.61e-05	0.0003067	[BLASTED, MAPPED, ANNOTATED]	lcl|NC_015443.3_cds_XP_004240646.2_18568	transcription factor MYB2-like	744	3	3.16769e-62	86.4	4	F:GO:0003700; C:GO:0005634; P:GO:0006355; F:GO:0043565	F:DNA-binding transcription factor activity; C:nucleus; P:regulation of DNA-templated transcription; F:sequence-specific DNA binding
LOC101248700	14.9944	5.70342	1.68599	3.38282	0.000717448	0.00406453	[BLASTED, MAPPED]	lcl|NC_015445.3_cds_XP_004246079.1_25819	premnaspirodiene oxygenase-like	1515	3	0	76.04	8	F:GO:0004497; F:GO:0005506; C:GO:0016020; C:GO:0016020; F:GO:0016491; F:GO:0016705; F:GO:0020037; F:GO:0046872	F:monooxygenase activity; F:iron ion binding; C:membrane; C:membrane; F:oxidoreductase activity; F:oxidoreductase activity, acting on paired donors, with incorporation or reduction of molecular oxygen; F:heme binding; F:metal ion binding
LOC101246841	3.50853	5.70191	1.55436	3.66832	0.000244147	0.00161354	[BLASTED]	lcl|NC_015444.3_cds_XP_004243693.1_22562	ethylene-responsive transcription factor ERF018-like	504	3	3.77481e-77	79.8
LOC101246280	23.3195	5.69304	1.05981	5.37175	7.8e-08	1.26e-06	[BLASTED]	lcl|NC_015438.3_cds_XP_004229628.1_1985	uncharacterized protein LOC100783695 isoform X5	492	3	2.71308e-33	69
LOC101266879	4.88336	5.67943	2.15925	2.63028	0.00853141	0.0320748	[BLASTED]	lcl|NC_015447.3_cds_XP_004249051.1_31032	non-specific lipid-transfer protein 2-like	342	3	2.92289e-45	72.2
LOC101261512	256.083	5.65643	1.48548	3.80781	0.000140201	0.00100198	[BLASTED]	lcl|NC_015441.3_cds_XP_004237852.1_14687	laccase-15-like isoform X1	1704	3	0	80.98
SNF4	4.87743	5.64655	1.78829	3.15752	0.00159117	0.00795623	[BLASTED, MAPPED, ANNOTATED]	lcl|NC_015443.3_cds_NP_001233959.1_20100	SNF1-related protein kinase regulatory subunit gamma-like PV42a	1122	3	6.5198e-149	76.49	9	C:GO:0005634; C:GO:0005737; P:GO:0006468; F:GO:0016208; F:GO:0019887; F:GO:0019901; C:GO:0031588; P:GO:0042149; P:GO:0050790	C:nucleus; C:cytoplasm; P:protein phosphorylation; F:AMP binding; F:protein kinase regulator activity; F:protein kinase binding; C:nucleotide-activated protein kinase complex; P:cellular response to glucose starvation; P:regulation of catalytic activity
LOC101244562	311.883	5.55038	1.06732	5.2003	1.99e-07	2.95e-06	[BLASTED, MAPPED]	lcl|NC_015440.3_cds_XP_004235492.2_10921	21 kDa seed protein-like	600	3	1.83705e-105	66.24	4	F:GO:0004866; P:GO:0010466; P:GO:0010951; F:GO:0030414	F:endopeptidase inhibitor activity; P:negative regulation of peptidase activity; P:negative regulation of endopeptidase activity; F:peptidase inhibitor activity
LOC101254028	4.29789	5.53208	1.45444	3.80357	0.000142624	0.00101625	[BLASTED]	lcl|NC_015438.3_cds_XP_004229514.1_1780	benzoate carboxyl methyltransferase-like	969	3	6.67124e-82	65.78
LOC101255985	23.4701	5.4693	0.99626	5.48984	4.02e-08	6.97e-07	[BLASTED]	lcl|NC_015441.3_cds_XP_019069111.1_14262	type I inositol polyphosphate 5-phosphatase 5 isoform X1	1677	3	0	75.02
LOC104645488	2.96733	5.3873	1.9224	2.80239	0.00507258	0.0209574	[BLASTED]	lcl|NC_015439.3_cds_XP_025885528.1_4878	L10-interacting MYB domain-containing protein-like	1086	3	4.05706e-08	45.51
LOC101263186	32.195	5.36338	0.905903	5.92048	3.21e-09	6.91e-08	[BLASTED, MAPPED]	lcl|NC_015440.3_cds_XP_004234350.1_9369	dehydration-responsive element-binding protein 1D-like	663	3	5.07809e-90	80.61	6	F:GO:0003677; F:GO:0003700; C:GO:0005634; P:GO:0006355; P:GO:0006952; P:GO:0009873	F:DNA binding; F:DNA-binding transcription factor activity; C:nucleus; P:regulation of DNA-templated transcription; P:defense response; P:ethylene-activated signaling pathway
LOC101267981	992.927	5.35858	0.340851	15.7212	1.08e-55	1.55e-52	[BLASTED]	lcl|NC_015440.3_cds_XP_004236347.1_11017	uncharacterized protein LOC107949704	933	3	8.31796e-77	58.2
LOC101246943	2.82198	5.35171	1.68538	3.17538	0.00149642	0.00755471	[BLASTED, MAPPED]	lcl|NC_015444.3_cds_XP_010323808.3_23064	PREDICTED: uncharacterized protein LOC102585670	1434	3	0	83.08	2	C:GO:0016020; C:GO:0016020	C:membrane; C:membrane
TSW12	16.2962	5.3144	1.39318	3.81458	0.000136414	0.00097851	[BLASTED]	lcl|NC_015447.3_cds_NP_001234074.1_31029	non-specific lipid-transfer protein 2-like	345	3	1.61458e-56	85.22
LOC101261250	10.9931	5.31299	1.20726	4.40085	1.08e-05	0.000105831	[BLASTED]	lcl|NC_015445.3_cds_XP_004244558.1_24512	pelargonidin 3-O-(6-caffeoylglucoside) 5-O-(6-O-malonylglucoside) 4'''-malonyltransferase	1107	3	1.06438e-80	58.23
LAT59	2.9204	5.2999	1.87503	2.82657	0.00470501	0.0196357	[BLASTED, MAPPED]	lcl|NC_015440.3_cds_NP_001316906.1_9857	probable pectate lyase P59	1350	3	0	82.91	4	F:GO:0016829; F:GO:0030570; P:GO:0045490; F:GO:0046872	F:lyase activity; F:pectate lyase activity; P:pectin catabolic process; F:metal ion binding
LOC101248897	23.9172	5.294	0.988561	5.35525	8.54e-08	1.37e-06	[BLASTED, MAPPED]	lcl|NC_015445.3_cds_XP_004244599.1_24595	dehydration-responsive element-binding protein 1E	690	3	2.66307e-73	64.81	5	F:GO:0003677; F:GO:0003700; C:GO:0005634; P:GO:0006355; P:GO:0006952	F:DNA binding; F:DNA-binding transcription factor activity; C:nucleus; P:regulation of DNA-templated transcription; P:defense response
LOC101264284	50.3324	5.29143	0.833643	6.34736	2.19e-10	5.73e-09	[BLASTED]	lcl|NC_015448.3_cds_XP_004250452.1_32205	uncharacterized protein LOC125845333	1965	3	0	83.39
TPS33	38.8076	5.2807	1.88745	2.79779	0.00514538	0.0211928	[BLASTED, MAPPED]	lcl|NC_015438.3_cds_NP_001308054.1_3438	alpha-humulene_(-)-(E)-beta-caryophyllene synthase	1659	3	0	87.38	6	F:GO:0000287; F:GO:0010333; P:GO:0016102; P:GO:0016114; F:GO:0016829; F:GO:0046872	F:magnesium ion binding; F:terpene synthase activity; P:diterpenoid biosynthetic process; P:terpenoid biosynthetic process; F:lyase activity; F:metal ion binding
LOC101262713	49.3816	5.25409	1.42535	3.68618	0.000227645	0.00152036	[BLASTED, MAPPED, ANNOTATED]	lcl|NC_015441.3_cds_XP_004237735.1_14489	zinc finger CCCH domain-containing protein 38-like	2514	3	7.64078e-121	66.93	2	F:GO:0003677; F:GO:0046872	F:DNA binding; F:metal ion binding
LOC101249100	57.3811	5.22689	0.841272	6.21308	5.2e-10	1.28e-08	[BLASTED]	lcl|NC_015444.3_cds_XP_004243370.1_23207	zinc finger CCCH domain-containing protein 2-like	1254	3	4.24913e-105	61.42
LOC101263972	418.775	5.22233	1.04027	5.02015	5.16e-07	6.91e-06	[BLASTED]	lcl|NC_015439.3_cds_XP_004233882.2_6129	berberine bridge enzyme-like 18	1593	3	0	75.44
LOC101248516	7149.32	5.20707	0.190817	27.2883	5.84e-164	1.25e-159	[BLASTED]	lcl|NC_015446.3_cds_XP_004247577.1_28920	non-specific lipid transfer protein GPI-anchored 5-like	498	3	3.73873e-35	72.75
LOC101244913	40.4971	5.20546	0.714755	7.28286	3.27e-13	1.27e-11	[BLASTED, MAPPED]	lcl|NC_015447.3_cds_XP_004248903.1_30724	uncharacterized protein LOC107001456	528	3	5.48592e-100	84.76	4	F:GO:0009055; C:GO:0016020; C:GO:0016020; P:GO:0022900	F:electron transfer activity; C:membrane; C:membrane; P:electron transport chain
LOC101262762	2.88692	5.2025	1.88463	2.76048	0.00577156	0.0231967	[BLASTED, MAPPED]	lcl|NC_015447.3_cds_NP_001333918.1_31717	putative phytosulfokines 6	279	3	1.58346e-12	66.04	5	C:GO:0005576; P:GO:0007165; F:GO:0008083; P:GO:0008283; P:GO:0030154	C:extracellular region; P:signal transduction; F:growth factor activity; P:cell population proliferation; P:cell differentiation
LOC101254739	6.86723	5.16599	1.65143	3.1282	0.00175881	0.00865905	[BLASTED, MAPPED]	lcl|NC_015438.3_cds_XP_004230831.1_4348	pollen-specific leucine-rich repeat extensin-like protein 3	2178	3	0	79.58	1	P:GO:0098542	P:defense response to other organism
LOC101262191	72.3572	5.13403	0.600358	8.55162	1.21e-17	9e-16	[BLASTED, MAPPED]	lcl|NC_015449.3_cds_XP_025884516.1_36220	cytochrome P450 CYP736A12-like	819	3	1.82347e-159	85.38	8	F:GO:0004497; F:GO:0005506; C:GO:0016020; C:GO:0016020; F:GO:0016491; F:GO:0016705; F:GO:0020037; F:GO:0046872	F:monooxygenase activity; F:iron ion binding; C:membrane; C:membrane; F:oxidoreductase activity; F:oxidoreductase activity, acting on paired donors, with incorporation or reduction of molecular oxygen; F:heme binding; F:metal ion binding
LOC101260421	213.267	5.08091	0.465264	10.9205	9.2e-28	1.71e-25	[BLASTED]	lcl|NC_015441.3_cds_XP_004237083.1_12614	protein JINGUBANG-like	1290	3	1.0527e-155	74.4
LOC101248342	2.71211	5.07451	1.82082	2.78693	0.00532092	0.0217527	[BLASTED, MAPPED, ANNOTATED]	lcl|NC_015447.3_cds_XP_004249073.3_31080	uncharacterized protein LOC125866158	2625	3	0	72.74	1	C:GO:0016020	C:membrane
LOC101264062	50.1799	5.06125	0.567443	8.91939	4.69e-19	3.95e-17	[BLASTED, MAPPED]	lcl|NC_015446.3_cds_XP_004247192.1_28464	sulfate transporter 3.1-like	1977	3	0	87.31	9	F:GO:0008271; P:GO:0008272; C:GO:0009507; F:GO:0015116; F:GO:0015293; C:GO:0016020; C:GO:0016020; P:GO:0055085; P:GO:1902358	F:secondary active sulfate transmembrane transporter activity; P:sulfate transport; C:chloroplast; F:sulfate transmembrane transporter activity; F:symporter activity; C:membrane; C:membrane; P:transmembrane transport; P:sulfate transmembrane transport
LOC104649494	3.17051	5.04768	1.6445	3.06943	0.00214467	0.0102138	[BLASTED]	lcl|NC_015447.3_cds_XP_010327227.1_29651	transcription factor MYB63	732	3	9.46325e-71	92.86
LOC101268544	6.55496	5.01801	1.57934	3.17728	0.00148662	0.00751412	[BLASTED]	lcl|NC_015439.3_cds_XP_004233446.1_5581	probable indole-3-acetic acid-amido synthetase GH3.1	1800	3	0	93.01
LOC101251398	2.50545	4.946	1.64031	3.01527	0.00256746	0.0118506	[BLASTED, MAPPED]	lcl|NC_015444.3_cds_XP_004243628.1_22718	probable acyl-activating enzyme 2	1800	3	0	79.83	1	C:GO:0005737	C:cytoplasm
LOC101250846	2.96684	4.86984	1.87541	2.59667	0.00941316	0.0347436	[BLASTED]	lcl|NC_015447.3_cds_XP_004248665.1_30882	triosephosphate isomerase, chloroplastic	939	3	0	83.44
LOC109119847	6.30206	4.8623	1.9519	2.49106	0.0127364	0.0444445	[BLASTED, MAPPED]	lcl|NC_015440.3_cds_XP_019068555.1_10929	proteinase inhibitor type-2	624	3	1.41803e-61	69.09	2	F:GO:0004867; P:GO:0010951	F:serine-type endopeptidase inhibitor activity; P:negative regulation of endopeptidase activity
LOC101266638	4.51376	4.86222	1.87889	2.58781	0.00965886	0.0354793	[BLASTED, MAPPED]	lcl|NC_015442.3_cds_XP_004239798.1_17901	pathogenesis-related protein STH-2-like	489	3	3.87363e-82	75.96	10	F:GO:0004864; C:GO:0005634; C:GO:0005737; P:GO:0006952; P:GO:0009607; P:GO:0009738; F:GO:0010427; F:GO:0038023; P:GO:0043086; P:GO:0080163	F:protein phosphatase inhibitor activity; C:nucleus; C:cytoplasm; P:defense response; P:response to biotic stimulus; P:abscisic acid-activated signaling pathway; F:abscisic acid binding; F:signaling receptor activity; P:negative regulation of catalytic activity; P:regulation of protein serine/threonine phosphatase activity
LOC101252700	53.9357	4.78538	0.622112	7.69215	1.45e-14	6.94e-13	[BLASTED, MAPPED]	lcl|NC_015444.3_cds_XP_004243304.1_23323	transcription factor MYB41-like	1002	3	0	79.35	2	F:GO:0000976; P:GO:0010597	F:transcription cis-regulatory region binding; P:green leaf volatile biosynthetic process
LOC101254399	11.6665	4.73708	1.61583	2.93167	0.00337149	0.0149901	[BLASTED, MAPPED]	lcl|NC_015444.3_cds_XP_004242631.1_21599	gamma-glutamyl peptidase 3	786	3	1.21928e-154	86.26	1	P:GO:0006012	P:galactose metabolic process
LOC101256424	136.883	4.71676	0.446628	10.5608	4.53e-26	7.29e-24	[BLASTED, MAPPED]	lcl|NC_015447.3_cds_XP_004248465.1_30048	transcription factor MYB41-like	990	3	7.78025e-152	77.38	2	F:GO:0000976; P:GO:0010597	F:transcription cis-regulatory region binding; P:green leaf volatile biosynthetic process
LOC104649042	4.6145	4.66135	1.60451	2.90515	0.0036708	0.0160872	[BLASTED]	lcl|NC_015446.3_cds_XP_010325781.1_27828	protein LURP-one-related 10-like	615	3	9.84808e-120	78.06
LOC101252806	5.29458	4.65587	1.7899	2.60119	0.00929014	0.0343757	[BLASTED, MAPPED, ANNOTATED]	lcl|NC_015438.3_cds_XP_019068557.2_451	probable serine/threonine-protein kinase PBL3 isoform X2	792	3	9.51507e-149	85.94	3	F:GO:0004674; F:GO:0005524; P:GO:0006468	F:protein serine/threonine kinase activity; F:ATP binding; P:protein phosphorylation
CHI17	126.758	4.62911	0.863713	5.35955	8.34e-08	1.34e-06	[BLASTED, MAPPED, ANNOTATED]	lcl|NC_015439.3_cds_NP_001234400.1_7280	chitinase 1 isoform X1	744	3	4.52636e-111	75.83	3	P:GO:0005975; P:GO:0009057; F:GO:0016798	P:carbohydrate metabolic process; P:macromolecule catabolic process; F:hydrolase activity, acting on glycosyl bonds
LOC101253212	5.20949	4.62884	1.60254	2.88845	0.00387149	0.0168154	[BLASTED, MAPPED]	lcl|NC_015445.3_cds_XP_004244921.1_24880	protein TIFY 5A-like	384	3	9.10998e-34	60.55	4	C:GO:0005634; P:GO:0009611; P:GO:0031347; P:GO:2000022	C:nucleus; P:response to wounding; P:regulation of defense response; P:regulation of jasmonic acid mediated signaling pathway
LOC101246484	7.63445	4.62372	1.36187	3.39514	0.000685942	0.00390595	[BLASTED, MAPPED]	lcl|NC_015447.3_cds_XP_004248735.1_30746	ethylene-responsive transcription factor ERF109	672	3	5.44196e-44	60.58	4	F:GO:0003677; F:GO:0003700; C:GO:0005634; P:GO:0006355	F:DNA binding; F:DNA-binding transcription factor activity; C:nucleus; P:regulation of DNA-templated transcription
LOC101249811	357.867	4.61575	0.283365	16.2891	1.18e-59	2.11e-56	[BLASTED, MAPPED]	lcl|NC_015440.3_cds_XP_004236118.1_11383	U-box domain-containing protein 19-like	2049	3	0	71.75	2	F:GO:0004842; P:GO:0016567	F:ubiquitin-protein transferase activity; P:protein ubiquitination
LOC101267864	42.2665	4.58253	0.606793	7.55204	4.28e-14	1.9e-12	[BLASTED, MAPPED]	lcl|NC_015439.3_cds_XP_004233676.1_7908	casparian strip membrane protein 1-like	549	3	8.7395e-69	77.59	3	C:GO:0005886; C:GO:0016020; C:GO:0016020	C:plasma membrane; C:membrane; C:membrane
ACS2	74.0817	4.56015	0.536755	8.49577	1.97e-17	1.42e-15	[BLASTED, MAPPED, ANNOTATED]	lcl|NC_015438.3_cds_NP_001234178.2_2618	1-aminocyclopropane-1-carboxylate synthase 4-like	1458	3	0	84.41	3	F:GO:0003824; P:GO:0009058; F:GO:0030170	F:catalytic activity; P:biosynthetic process; F:pyridoxal phosphate binding
LOC101248628	98.9535	4.53354	0.653912	6.93295	4.12e-12	1.39e-10	[BLASTED]	lcl|NC_015447.3_cds_XP_010327726.1_31081	jasmonate-induced oxygenase 2-like	1098	3	0	84.61
LOC101255016	2.84867	4.52316	1.62241	2.78792	0.00530469	0.0217092	[BLASTED, MAPPED]	lcl|NC_015445.3_cds_XP_010324845.1_24888	protein TIFY 5A-like	351	3	3.83084e-29	61.02	4	C:GO:0005634; P:GO:0009611; P:GO:0031347; P:GO:2000022	C:nucleus; P:response to wounding; P:regulation of defense response; P:regulation of jasmonic acid mediated signaling pathway
LOC101258380	1.91813	4.51342	1.74769	2.5825	0.00980875	0.0359006	[BLASTED]	lcl|NC_015443.3_cds_XP_004242094.2_20896	GATA transcription factor 11 isoform X1	777	3	1.00985e-76	53.69
LOC101250923	177.283	4.50993	0.426396	10.5769	3.82e-26	6.24e-24	[BLASTED]	lcl|NC_015446.3_cds_XP_004247146.1_28365	EID1-like F-box protein 3	819	3	1.55052e-98	77.56
LOC101249794	416.327	4.5062	0.196345	22.9504	1.46e-116	1.04e-112	[BLASTED, MAPPED]	lcl|NC_015440.3_cds_XP_010317471.1_9069	protein phosphatase 2C 51-like	1194	3	2.49225e-109	69.41	6	F:GO:0004721; F:GO:0004722; F:GO:0016787; F:GO:0017018; F:GO:0043169; F:GO:0046872	F:phosphoprotein phosphatase activity; F:protein serine/threonine phosphatase activity; F:hydrolase activity; F:myosin phosphatase activity; F:cation binding; F:metal ion binding
LOC101261398	29.3111	4.49817	1.04408	4.30827	1.65e-05	0.00015348	[BLASTED]	lcl|NC_015440.3_cds_XP_004235409.1_10915	kunitz trypsin inhibitor 5-like	606	3	2.23899e-101	75.07
LOC101263843	32.8745	4.48637	0.729431	6.1505	7.72e-10	1.86e-08	[BLASTED, MAPPED]	lcl|NC_015438.3_cds_XP_004229378.2_1541	stachyose synthase-like	2721	3	0	83.64	1	P:GO:0005975	P:carbohydrate metabolic process
LOC101249004	4.5988	4.4518	1.4141	3.14816	0.00164304	0.00818123	[BLASTED, MAPPED]	lcl|NC_015438.3_cds_XP_004228871.1_519	E3 ubiquitin-protein ligase PUB24-like	1257	3	1.20715e-148	71.06	3	F:GO:0004842; P:GO:0016567; F:GO:0061630	F:ubiquitin-protein transferase activity; P:protein ubiquitination; F:ubiquitin protein ligase activity
LOC101249233	1.72196	4.41554	1.74534	2.5299	0.0114096	0.0406896	[BLASTED, MAPPED, ANNOTATED]	lcl|NC_015448.3_cds_XP_004250553.3_32915	acyl-CoA--sterol O-acyltransferase 1-like	558	3	2.48991e-107	81.43	3	P:GO:0006629; F:GO:0008374; C:GO:0016020	P:lipid metabolic process; F:O-acyltransferase activity; C:membrane
LOC101245940	110.812	4.413	0.506072	8.72011	2.78e-18	2.17e-16	[BLASTED, MAPPED, ANNOTATED]	lcl|NC_015441.3_cds_XP_010320152.1_14733	low affinity sulfate transporter 3	1896	3	0	83.7	3	F:GO:0008271; C:GO:0016020; P:GO:1902358	F:secondary active sulfate transmembrane transporter activity; C:membrane; P:sulfate transmembrane transport
LOC101252609	1.80652	4.39858	1.75601	2.50487	0.0122495	0.0430948	[BLASTED, MAPPED]	lcl|NC_015445.3_cds_XP_004244919.1_24882	protein TIFY 5A-like	312	3	2.09013e-51	66.59	4	C:GO:0005634; P:GO:0009611; P:GO:0031347; P:GO:2000022	C:nucleus; P:response to wounding; P:regulation of defense response; P:regulation of jasmonic acid mediated signaling pathway
LOC101257712	5.75825	4.37025	1.32468	3.2991	0.000969947	0.00525862	[BLASTED, MAPPED, ANNOTATED]	lcl|NC_015438.3_cds_XP_004230592.1_3795	WAT1-related protein At1g68170-like	1173	3	0	79.78	3	C:GO:0005886; F:GO:0022857; P:GO:0055085	C:plasma membrane; F:transmembrane transporter activity; P:transmembrane transport
LOC101257261	449.772	4.327	0.793173	5.4553	4.89e-08	8.31e-07	[BLASTED, MAPPED]	lcl|NC_015442.3_cds_XP_004238938.1_16272	protein NRT1/ PTR FAMILY 3.1	1722	3	0	86.2	5	P:GO:0006817; C:GO:0016020; C:GO:0016020; F:GO:0022857; P:GO:0055085	P:phosphate ion transport; C:membrane; C:membrane; F:transmembrane transporter activity; P:transmembrane transport
LOC101250584	53.8061	4.32195	0.662994	6.51884	7.09e-11	1.97e-09	[BLASTED]	lcl|NC_015449.3_cds_XP_004252956.1_36974	late embryogenesis abundant protein D-29 isoform X1	786	3	0.000111346	51.86
LOC104646058	50.5691	4.29245	0.835588	5.13704	2.79e-07	3.98e-06	[BLASTED]	lcl|NC_015439.3_cds_XP_025884889.1_5917	uncharacterized protein LOC107011240	858	3	0	63.91
LOC101263768	122.022	4.27707	1.02204	4.18485	2.85e-05	0.000249755	[BLASTED, MAPPED]	lcl|NC_015447.3_cds_XP_010327292.1_30363	protein NRT1/ PTR FAMILY 7.3-like	1785	3	0	90.13	6	P:GO:0006817; C:GO:0016020; C:GO:0016020; F:GO:0022857; P:GO:0050896; P:GO:0055085	P:phosphate ion transport; C:membrane; C:membrane; F:transmembrane transporter activity; P:response to stimulus; P:transmembrane transport
LOC101249731	5.94967	4.268	1.22439	3.48583	0.000490617	0.00295197	[BLASTED, MAPPED]	lcl|NC_015442.3_cds_XP_025887037.1_17732	glycerol-3-phosphate acyltransferase 5-like	1509	3	0	82.06	3	C:GO:0016020; C:GO:0016020; F:GO:0016746	C:membrane; C:membrane; F:acyltransferase activity
USP	9.59334	4.25997	1.10868	3.84239	0.000121842	0.000884643	[BLASTED]	lcl|NC_015438.3_cds_NP_001306106.1_1043	universal stress protein A-like protein	519	3	1.51571e-71	74.72
LOC101248072	302.6	4.25941	0.356644	11.943	7.06e-33	1.94e-30	[BLASTED]	lcl|NC_015439.3_cds_XP_004233545.1_5392	PLP-dependent cysteine synthase family protein	402	2	3.88454	60
LOC101263630	48.0908	4.24399	0.527391	8.04714	8.47e-16	4.87e-14	[BLASTED, MAPPED]	lcl|NC_015445.3_cds_XP_004245456.2_26918	homeobox-leucine zipper protein ATHB-12	618	3	2.12541e-47	68.58	8	F:GO:0000981; F:GO:0003677; F:GO:0003700; C:GO:0005634; P:GO:0006355; P:GO:0006357; F:GO:0043565; P:GO:0045893	F:DNA-binding transcription factor activity, RNA polymerase II-specific; F:DNA binding; F:DNA-binding transcription factor activity; C:nucleus; P:regulation of DNA-templated transcription; P:regulation of transcription by RNA polymerase II; F:sequence-specific DNA binding; P:positive regulation of DNA-templated transcription
LOC101260862	84.6058	4.21906	0.481031	8.77089	1.77e-18	1.41e-16	[BLASTED, MAPPED]	lcl|NC_015446.3_cds_XP_004247182.1_28445	non-specific lipid-transfer protein-like protein At5g64080 isoform X2	477	3	4.53688e-41	65.29	5	C:GO:0005886; P:GO:0006869; F:GO:0008289; C:GO:0016020; C:GO:0031225	C:plasma membrane; P:lipid transport; F:lipid binding; C:membrane; C:obsolete anchored component of membrane
LOC101243909	247.186	4.20582	0.404732	10.3916	2.71e-25	4.17e-23	[BLASTED]	lcl|NC_015444.3_cds_XP_004244276.2_23659	epidermis-specific secreted glycoprotein EP1	927	3	3.17103e-116	74.34
LOC101262043	3.3576	4.19471	1.69852	2.46962	0.0135255	0.0465215	[BLASTED, MAPPED, ANNOTATED]	lcl|NC_015446.3_cds_XP_019071014.1_28278	geraniol 8-hydroxylase-like	1077	3	1.95972e-165	68.68	2	F:GO:0005488; F:GO:0016491	F:binding; F:oxidoreductase activity
LOC109120010	33.5484	4.17188	0.774994	5.38312	7.32e-08	1.19e-06	[BLASTED, MAPPED]	lcl|NC_015438.3_cds_XP_019068922.1_4272	PREDICTED: uncharacterized protein LOC104245496	525	3	2.41035e-110	89.32	4	F:GO:0009055; C:GO:0016020; C:GO:0016020; P:GO:0022900	F:electron transfer activity; C:membrane; C:membrane; P:electron transport chain
LOC101257892	65.9303	4.16427	0.469252	8.87428	7.04e-19	5.87e-17	[BLASTED]	lcl|NC_015438.3_cds_XP_004229097.1_1109	gibberellin 3-beta-dioxygenase 1-like	1047	3	0	77.5
LOC101256807	134.726	4.1626	0.42053	9.89846	4.23e-23	5.15e-21	[BLASTED, MAPPED]	lcl|NC_015438.3_cds_XP_004229914.1_2588	pollen-specific leucine-rich repeat extensin-like protein 3 isoform X1	996	3	1.67411e-136	93.75	2	C:GO:0016020; C:GO:0016020	C:membrane; C:membrane
SlIPT2	30.5152	4.09951	0.544248	7.53244	4.98e-14	2.18e-12	[BLASTED, MAPPED]	lcl|NC_015441.3_cds_NP_001244914.2_12800	adenylate isopentenyltransferase-like isoform X1	978	3	1.11658e-156	71.28	2	C:GO:0016020; C:GO:0016020	C:membrane; C:membrane
LOC543942	46.7696	4.09861	0.620363	6.60679	3.93e-11	1.13e-09	[BLASTED, MAPPED]	lcl|NC_015448.3_cds_NP_001234570.1_34396	calcium-binding protein CML37-like	597	3	2.99552e-91	90.07	3	F:GO:0005509; F:GO:0030234; P:GO:0050790	F:calcium ion binding; F:enzyme regulator activity; P:regulation of catalytic activity
LOC101249647	3.72832	4.08807	1.59978	2.55539	0.0106068	0.0382723	[BLASTED]	lcl|NC_015443.3_cds_XP_019069893.1_18932	GDSL esterase/lipase EXL3-like	1062	3	1.98433e-162	74.61
LOC101252060	60.4805	4.07039	0.584731	6.96113	3.38e-12	1.16e-10	[BLASTED, MAPPED, ANNOTATED]	lcl|NC_015440.3_cds_XP_004234847.1_10023	protein ECERIFERUM 1-like	1881	3	0	93.77	4	F:GO:0000254; F:GO:0005506; C:GO:0005789; P:GO:0016126	F:C-4 methylsterol oxidase activity; F:iron ion binding; C:endoplasmic reticulum membrane; P:sterol biosynthetic process
LOC101248494	325.501	4.04763	0.390598	10.3627	3.67e-25	5.54e-23	[BLASTED]	lcl|NC_015443.3_cds_XP_004242492.1_21160	cationic peroxidase 1-like	945	3	6.07274e-166	85.76
LOC101251277	57.348	4.04694	0.906909	4.46234	8.11e-06	8.22e-05	[BLASTED, MAPPED]	lcl|NC_015441.3_cds_XP_004237369.1_14343	5-epiaristolochene 1,3-dihydroxylase-like	1506	3	0	88.3	6	F:GO:0004497; F:GO:0005506; F:GO:0016491; F:GO:0016705; F:GO:0020037; F:GO:0046872	F:monooxygenase activity; F:iron ion binding; F:oxidoreductase activity; F:oxidoreductase activity, acting on paired donors, with incorporation or reduction of molecular oxygen; F:heme binding; F:metal ion binding
LOC101249124	25.6194	4.02293	0.786439	5.11537	3.13e-07	4.39e-06	[BLASTED, MAPPED]	lcl|NC_015447.3_cds_XP_004248743.1_30723	uncharacterized protein LOC107001456	525	3	6.38796e-112	89.1	4	F:GO:0009055; C:GO:0016020; C:GO:0016020; P:GO:0022900	F:electron transfer activity; C:membrane; C:membrane; P:electron transport chain
LOC101255245	55.1724	4.0165	0.534137	7.5196	5.49e-14	2.39e-12	[BLASTED]	lcl|NC_015438.3_cds_XP_004230327.1_3367	uncharacterized protein LOC101254641	495	3	5.19408e-91	91.98
LOC104644386	3.18065	4.01025	1.61087	2.48949	0.0127925	0.0445646	[BLASTED]	lcl|NC_015447.3_cds_XP_025883778.1_31879	protein NRT1/ PTR FAMILY 5.6-like	1755	3	0	89.9
TPS32	14.8901	4.00637	1.62543	2.4648	0.0137088	0.0470488	[BLASTED, MAPPED]	lcl|NC_015438.3_cds_NP_001308023.1_3437	alpha-humulene_(-)-(E)-beta-caryophyllene synthase	1647	3	0	87.73	6	F:GO:0000287; F:GO:0010333; P:GO:0016102; P:GO:0016114; F:GO:0016829; F:GO:0046872	F:magnesium ion binding; F:terpene synthase activity; P:diterpenoid biosynthetic process; P:terpenoid biosynthetic process; F:lyase activity; F:metal ion binding
LOC101252966	283.015	4.00468	0.365349	10.9613	5.87e-28	1.1e-25	[BLASTED, MAPPED]	lcl|NC_015449.3_cds_XP_010314596.2_36519	amino acid permease 6-like	1467	3	0	92.64	5	P:GO:0003333; P:GO:0006865; F:GO:0015171; C:GO:0016020; C:GO:0016020	P:amino acid transmembrane transport; P:amino acid transport; F:amino acid transmembrane transporter activity; C:membrane; C:membrane
ACO1	318.11	4.00394	0.768497	5.21009	1.89e-07	2.81e-06	[BLASTED, MAPPED]	lcl|NC_015444.3_cds_NP_001234024.2_22956	1-aminocyclopropane-1-carboxylate oxidase-like	948	3	0	92.68	6	P:GO:0002238; P:GO:0009805; F:GO:0016491; F:GO:0016706; F:GO:0031418; F:GO:0046872	P:response to molecule of fungal origin; P:coumarin biosynthetic process; F:oxidoreductase activity; F:2-oxoglutarate-dependent dioxygenase activity; F:L-ascorbic acid binding; F:metal ion binding
LOC101253427	11.9035	3.98738	1.42387	2.80038	0.00510425	0.0210558	[BLASTED, MAPPED]	lcl|NC_015446.3_cds_XP_004247903.2_29448	cytochrome P450 83B1-like	1488	3	0	87.44	8	F:GO:0004497; F:GO:0005506; C:GO:0016020; C:GO:0016020; F:GO:0016491; F:GO:0016705; F:GO:0020037; F:GO:0046872	F:monooxygenase activity; F:iron ion binding; C:membrane; C:membrane; F:oxidoreductase activity; F:oxidoreductase activity, acting on paired donors, with incorporation or reduction of molecular oxygen; F:heme binding; F:metal ion binding
LOC101251991	48.8062	3.95715	0.58169	6.80285	1.03e-11	3.22e-10	[BLASTED, MAPPED]	lcl|NC_015443.3_cds_XP_004241146.2_19321	non-specific lipid-transfer protein-like protein At2g13820	474	3	2.35754e-28	61.83	6	C:GO:0005576; C:GO:0005886; P:GO:0006869; F:GO:0008289; C:GO:0016020; C:GO:0031225	C:extracellular region; C:plasma membrane; P:lipid transport; F:lipid binding; C:membrane; C:obsolete anchored component of membrane
LOC101263695	82.2661	3.95663	0.603779	6.55312	5.63e-11	1.59e-09	[BLASTED, MAPPED, ANNOTATED]	lcl|NC_015441.3_cds_XP_004237014.1_12855	heavy metal-associated isoprenylated plant protein 20-like	444	3	1.35768e-73	84.58	2	F:GO:0046872; P:GO:0050896	F:metal ion binding; P:response to stimulus
LOC101248335	15.0523	3.95282	0.930182	4.24951	2.14e-05	0.00019352	[BLASTED]	lcl|NC_015438.3_cds_XP_004230473.1_3655	ferredoxin, leaf L-A	423	3	5.36653e-53	80.97
LOC543701	242.922	3.95179	0.370794	10.6576	1.61e-26	2.71e-24	[BLASTED, MAPPED]	lcl|NC_015443.3_cds_NP_001234635.1_20965	protein UPSTREAM OF FLC	1302	3	2.2858e-130	67.61	7	C:GO:0005886; C:GO:0016020; C:GO:0031234; P:GO:0051258; P:GO:0051302; P:GO:0090708; P:GO:2000067	C:plasma membrane; C:membrane; C:extrinsic component of cytoplasmic side of plasma membrane; P:protein polymerization; P:regulation of cell division; P:specification of plant organ axis polarity; P:regulation of root morphogenesis
LOC101251387	5.58325	3.93471	1.37825	2.85486	0.0043056	0.0183258	[BLASTED]	lcl|NC_015443.3_cds_XP_004241237.1_20994	PREDICTED: uncharacterized protein LOC109208570	414	3	1.22211e-89	90.43
LOC101249804	149.591	3.92635	0.353622	11.1032	1.21e-28	2.4e-26	[BLASTED]	lcl|NC_015449.3_cds_XP_004252803.3_36656	GDSL esterase/lipase EXL3-like	1083	3	1.3392e-180	80.72
LOC101253972	1698.97	3.90623	0.344884	11.3262	9.73e-30	2.11e-27	[BLASTED, MAPPED]	lcl|NC_015449.3_cds_XP_004251535.1_34749	protein NRT1/ PTR FAMILY 6.4	1779	3	0	88.08	6	P:GO:0006817; C:GO:0016020; C:GO:0016020; F:GO:0022857; P:GO:0050896; P:GO:0055085	P:phosphate ion transport; C:membrane; C:membrane; F:transmembrane transporter activity; P:response to stimulus; P:transmembrane transport
LOC101250696	5.65276	3.89835	1.30718	2.98227	0.00286122	0.012991	[BLASTED]	lcl|NC_015442.3_cds_XP_004240155.1_17254	GDSL esterase/lipase At2g42990-like	1074	3	0	84.93
LOC101267553	2.88539	3.8789	1.55696	2.49133	0.0127267	0.044418	[BLASTED]	lcl|NC_015438.3_cds_XP_004229072.1_1188	protein trichome birefringence-like 4 isoform X1	1398	3	1.51328e-173	78.59
LOC101249400	17.0355	3.86334	1.04937	3.68159	0.000231783	0.00154277	[BLASTED, MAPPED]	lcl|NC_015446.3_cds_XP_004246928.1_27047	exocyst complex component EXO70A1-like	1911	3	0	91.43	4	C:GO:0000145; F:GO:0005546; P:GO:0006887; P:GO:0015031	C:exocyst; F:phosphatidylinositol-4,5-bisphosphate binding; P:exocytosis; P:protein transport
LOC778321	76.2517	3.81593	0.655394	5.82234	5.8e-09	1.19e-07	[BLASTED, MAPPED]	lcl|NC_015446.3_cds_NP_001234122.1_29260	pathogenesis-related protein STH-2-like isoform X6	468	3	2.07638e-76	78.97	10	F:GO:0004864; C:GO:0005634; C:GO:0005737; P:GO:0006952; P:GO:0009607; P:GO:0009738; F:GO:0010427; F:GO:0038023; P:GO:0043086; P:GO:0080163	F:protein phosphatase inhibitor activity; C:nucleus; C:cytoplasm; P:defense response; P:response to biotic stimulus; P:abscisic acid-activated signaling pathway; F:abscisic acid binding; F:signaling receptor activity; P:negative regulation of catalytic activity; P:regulation of protein serine/threonine phosphatase activity
PP2C-2	1250.35	3.81313	0.234965	16.2285	3.17e-59	5.23e-56	[BLASTED]	lcl|NC_015440.3_cds_NP_001234692.2_10666	protein phosphatase 2C 37-like	1221	3	0	77.79
LOC101249017	128.253	3.8073	0.370125	10.2865	8.11e-25	1.17e-22	[BLASTED, MAPPED]	lcl|NC_015446.3_cds_XP_004247578.1_28922	non-specific lipid-transfer protein-like protein At2g13820	666	3	1.37528e-45	70.45	4	C:GO:0005886; C:GO:0016020; C:GO:0016020; C:GO:0031225	C:plasma membrane; C:membrane; C:membrane; C:obsolete anchored component of membrane
PLIM2a	6.1589	3.78647	1.23663	3.06192	0.00219919	0.0104155	[BLASTED]	lcl|NC_015438.3_cds_XP_019070426.1_2484	LIM domain-containing protein PLIM2b-like	669	3	3.3936e-102	91.59
Q`b	137.355	3.77135	1.31001	2.87887	0.00399106	0.0172196	[BLASTED, MAPPED, ANNOTATED]	lcl|NC_015447.3_cds_NP_001234158.2_31366	glucan endo-1,3-beta-glucosidase, basic isoform-like	1035	3	3.35202e-173	84.38	3	P:GO:0005975; P:GO:0006952; F:GO:0042973	P:carbohydrate metabolic process; P:defense response; F:glucan endo-1,3-beta-D-glucosidase activity
LOC101258901	169.972	3.76413	0.30616	12.2946	9.68e-35	3.29e-32	[BLASTED, MAPPED, ANNOTATED]	lcl|NC_015438.3_cds_XP_004230255.1_3243	bidirectional sugar transporter SWEET16-like isoform X1	882	3	2.12976e-175	84.44	3	C:GO:0005886; P:GO:0034219; F:GO:0051119	C:plasma membrane; P:carbohydrate transmembrane transport; F:sugar transmembrane transporter activity
LOC101248128	9.47111	3.76271	1.09208	3.44544	0.000570126	0.0033596	[BLASTED]	lcl|NC_015438.3_cds_XP_004228713.1_133	transmembrane protein 45B	951	3	0	83.73
LOC101264203	9.61604	3.7547	1.47424	2.54688	0.0108691	0.0391001	[BLASTED]	lcl|NC_015440.3_cds_XP_019068284.1_12185	uncharacterized protein LOC110011766 isoform X3	660	3	3.70311e-34	51.72
LOC109119816	3476.23	3.74259	0.313621	11.9335	7.92e-33	2.12e-30	[BLASTED]	lcl|NC_015438.3_cds_XP_019068397.1_3934	protein PELPK1-like	1110	3	1.91048e-45	72.51
LOC101265850	9.34059	3.73744	0.892435	4.18791	2.82e-05	0.000246719	[BLASTED]	lcl|NC_015445.3_cds_XP_004245631.1_26599	uncharacterized protein LOC124892915	1623	3	1.41948e-64	47.35
LOC104644300	5.46376	3.70303	1.27116	2.91311	0.00357845	0.0157534	[BLASTED, MAPPED, ANNOTATED]	lcl|NC_015438.3_cds_XP_010312431.1_3057	sugar transporter ERD6-like 5 isoform X1	1383	3	0	86.25	5	P:GO:0006817; C:GO:0016020; P:GO:0034219; P:GO:0050896; F:GO:0051119	P:phosphate ion transport; C:membrane; P:carbohydrate transmembrane transport; P:response to stimulus; F:sugar transmembrane transporter activity
LOC101266084	20.6109	3.69596	1.31063	2.81998	0.00480261	0.0199962	[BLASTED, MAPPED, ANNOTATED]	lcl|NC_015447.3_cds_XP_004249548.1_31881	probable glutathione S-transferase	666	3	6.5101e-107	81.94	4	F:GO:0004364; C:GO:0005737; P:GO:0006749; P:GO:0009734	F:glutathione transferase activity; C:cytoplasm; P:glutathione metabolic process; P:auxin-activated signaling pathway
LOC101261889	31.1897	3.69572	0.894519	4.13151	3.6e-05	0.000306411	[BLASTED]	lcl|NC_015440.3_cds_XP_004234210.1_9163	G-type lectin S-receptor-like serine/threonine-protein kinase At5g24080 isoform X1	2604	3	0	85.55
LOC101248255	10.2391	3.69372	0.876024	4.21645	2.48e-05	0.000220638	[BLASTED]	lcl|NC_015439.3_cds_XP_004232374.1_7611	RHOMBOID-like protein 9, chloroplastic isoform X1	1257	3	2.93062e-127	67.97
LOC101263715	3.74693	3.68384	1.41174	2.60943	0.00906938	0.0336952	[BLASTED, MAPPED]	lcl|NC_015443.3_cds_XP_004241529.1_20483	BTB/POZ and TAZ domain-containing protein 1	1002	3	3.60071e-168	80.28	5	F:GO:0005516; C:GO:0005634; P:GO:0009751; P:GO:0042542; F:GO:0046872	F:calmodulin binding; C:nucleus; P:response to salicylic acid; P:response to hydrogen peroxide; F:metal ion binding
LOC101262533	297.867	3.68258	0.448532	8.2103	2.21e-16	1.37e-14	[BLASTED, MAPPED, ANNOTATED]	lcl|NC_015444.3_cds_XP_004243253.1_23425	cytochrome P450 CYP72A219-like	1557	3	0	81.92	5	F:GO:0004497; F:GO:0005506; C:GO:0016020; F:GO:0016705; F:GO:0020037	F:monooxygenase activity; F:iron ion binding; C:membrane; F:oxidoreductase activity, acting on paired donors, with incorporation or reduction of molecular oxygen; F:heme binding
LOC101249045	53.6368	3.67516	0.540486	6.79974	1.05e-11	3.27e-10	[BLASTED]	lcl|NC_015448.3_cds_XP_004251265.1_34505	LOB domain-containing protein 1	570	3	2.69549e-76	79.51
LOC101266622	26.1334	3.65476	0.943081	3.87535	0.000106473	0.000786655	[BLASTED, MAPPED]	lcl|NC_015440.3_cds_XP_004236420.2_12114	transcription factor MYB62-like	843	3	2.0399e-78	93	4	F:GO:0003700; C:GO:0005634; P:GO:0006355; F:GO:0043565	F:DNA-binding transcription factor activity; C:nucleus; P:regulation of DNA-templated transcription; F:sequence-specific DNA binding
LOC101258297	32.0722	3.64014	0.683935	5.32235	1.02e-07	1.62e-06	[BLASTED]	lcl|NC_015446.3_cds_XP_004246442.1_27558	short-chain dehydrogenase TIC 32, chloroplastic	963	3	0	94.05
LOC101260267	24.1229	3.62825	0.742284	4.88796	1.02e-06	1.27e-05	[BLASTED, MAPPED]	lcl|NC_015446.3_cds_XP_004247320.1_28397	aluminum-activated malate transporter 13-like	1302	3	0	78.55	4	P:GO:0015743; C:GO:0016020; C:GO:0016020; P:GO:0098656	P:malate transport; C:membrane; C:membrane; P:monoatomic anion transmembrane transport
LOC101260177	126.666	3.6183	1.02665	3.52436	0.000424505	0.00261288	[BLASTED]	lcl|NC_015446.3_cds_XP_004247842.1_29335	pleiotropic drug resistance protein 1-like	4287	3	0	88.23
LOC101055573	7.89	3.61337	0.972781	3.71447	0.000203626	0.00138505	[BLASTED, MAPPED]	lcl|NC_015446.3_cds_NP_001266150.1_29395	probable sucrose-phosphate synthase 2	3195	3	0	92.09	8	P:GO:0005985; P:GO:0005986; F:GO:0016157; F:GO:0016740; F:GO:0016746; F:GO:0016757; F:GO:0035251; F:GO:0046524	P:sucrose metabolic process; P:sucrose biosynthetic process; F:sucrose synthase activity; F:transferase activity; F:acyltransferase activity; F:glycosyltransferase activity; F:UDP-glucosyltransferase activity; F:sucrose-phosphate synthase activity
LOC101257929	150.603	3.61133	0.270203	13.3652	9.65e-41	4.5e-38	[BLASTED, MAPPED]	lcl|NC_015440.3_cds_XP_019068303.1_8968	auxin-repressed 12.5 kDa protein-like	378	3	3.93276e-28	72.3	3	P:GO:0009744; P:GO:0009749; P:GO:0009750	P:response to sucrose; P:response to glucose; P:response to fructose
LOC101247078	67.0965	3.56255	0.628173	5.67129	1.42e-08	2.73e-07	[BLASTED, MAPPED]	lcl|NC_015447.3_cds_XP_004248737.1_30740	probable carboxylesterase 2	939	3	1.32366e-120	68.28	1	F:GO:0016787	F:hydrolase activity
LOC101251154	11.6991	3.56084	0.966344	3.68485	0.000228835	0.00152695	[BLASTED, MAPPED]	lcl|NC_015440.3_cds_NP_001274301.1_10964	probable aquaporin TIP3-2	783	3	2.46715e-161	88.81	4	F:GO:0015267; C:GO:0016020; C:GO:0016020; P:GO:0055085	F:channel activity; C:membrane; C:membrane; P:transmembrane transport
LOC101261542	76.0687	3.54215	0.444435	7.97	1.59e-15	8.72e-14	[BLASTED, MAPPED]	lcl|NC_015445.3_cds_XP_004245422.3_25718	probable acetyltransferase NATA1-like	594	3	1.45877e-120	72.22	4	F:GO:0008080; F:GO:0016407; F:GO:0016740; F:GO:0016747	F:N-acetyltransferase activity; F:acetyltransferase activity; F:transferase activity; F:acyltransferase activity, transferring groups other than amino-acyl groups
LOC101248670	6.58288	3.53895	1.30921	2.70311	0.0068694	0.0267941	[BLASTED, MAPPED]	lcl|NC_015441.3_cds_XP_025886625.1_15052	G-type lectin S-receptor-like serine/threonine-protein kinase At4g27290 isoform X3	2415	3	0	84.32	12	F:GO:0000166; F:GO:0004672; F:GO:0004674; F:GO:0005524; P:GO:0006468; C:GO:0016020; C:GO:0016020; F:GO:0016301; P:GO:0016310; F:GO:0016740; P:GO:0048544; F:GO:0106310	F:nucleotide binding; F:protein kinase activity; F:protein serine/threonine kinase activity; F:ATP binding; P:protein phosphorylation; C:membrane; C:membrane; F:kinase activity; P:phosphorylation; F:transferase activity; P:recognition of pollen; F:protein serine kinase activity
LOC101251303	35.6641	3.53294	0.679726	5.1976	2.02e-07	2.99e-06	[BLASTED]	lcl|NC_015444.3_cds_XP_004243216.1_23504	heavy metal-associated isoprenylated plant protein 16-like	384	3	6.95393e-21	63.67
LOC101266767	138.286	3.53286	0.343416	10.2874	8.03e-25	1.17e-22	[BLASTED, MAPPED]	lcl|NC_015438.3_cds_XP_025884279.1_4249	abscisic acid 8'-hydroxylase 4-like	1512	3	0	82.45	10	F:GO:0004497; F:GO:0005506; F:GO:0010295; C:GO:0016020; C:GO:0016020; P:GO:0016125; F:GO:0016491; F:GO:0016705; F:GO:0020037; F:GO:0046872	F:monooxygenase activity; F:iron ion binding; F:(+)-abscisic acid 8'-hydroxylase activity; C:membrane; C:membrane; P:sterol metabolic process; F:oxidoreductase activity; F:oxidoreductase activity, acting on paired donors, with incorporation or reduction of molecular oxygen; F:heme binding; F:metal ion binding
LOC101264545	5.52717	3.51686	1.28391	2.73918	0.00615932	0.0245135	[BLASTED, MAPPED]	lcl|NC_015438.3_cds_XP_010325583.1_580	glycerophosphodiester phosphodiesterase GDPD3-like	1122	3	3.75319e-176	69.01	5	P:GO:0006071; P:GO:0006629; F:GO:0008081; F:GO:0008889; P:GO:0046475	P:glycerol metabolic process; P:lipid metabolic process; F:phosphoric diester hydrolase activity; F:glycerophosphodiester phosphodiesterase activity; P:glycerophospholipid catabolic process
LOC101258495	4.59238	3.51192	1.28544	2.73208	0.00629359	0.0249628	[BLASTED]	lcl|NC_015447.3_cds_XP_004248149.1_30034	indole-3-acetic acid-amido synthetase GH3.10-like	1809	3	0	85.37
LOC101264141	186.011	3.50843	0.288051	12.1799	3.98e-34	1.24e-31	[BLASTED]	lcl|NC_015445.3_cds_XP_010325222.1_25221	uncharacterized protein LOC122666887	516	3	1.21218e-40	71.49
LOC101245158	292.866	3.50025	0.234515	14.9254	2.25e-50	2.01e-47	[BLASTED]	lcl|NC_015441.3_cds_XP_025886644.1_15307	uncharacterized protein LOC107417366	900	3	9.37982e-76	72.36
LOC101245024	13.2149	3.47863	0.806798	4.31165	1.62e-05	0.000151542	[BLASTED, MAPPED]	lcl|NC_015439.3_cds_XP_010316039.1_8421	DUF21 domain-containing protein At4g33700-like	1278	3	8.41243e-179	81.08	4	P:GO:0010960; C:GO:0016020; C:GO:0016020; C:GO:0043231	P:magnesium ion homeostasis; C:membrane; C:membrane; C:intracellular membrane-bounded organelle
LOC101258387	14.8529	3.47523	0.767215	4.52967	5.91e-06	6.17e-05	[BLASTED, MAPPED]	lcl|NC_015444.3_cds_XP_004243483.1_22990	mitogen-activated protein kinase kinase kinase 18-like	990	3	0	81.73	8	F:GO:0000166; F:GO:0004672; F:GO:0004674; F:GO:0005524; P:GO:0006468; F:GO:0016301; P:GO:0016310; F:GO:0016740	F:nucleotide binding; F:protein kinase activity; F:protein serine/threonine kinase activity; F:ATP binding; P:protein phosphorylation; F:kinase activity; P:phosphorylation; F:transferase activity
LOC101259291	43.0474	3.47016	0.602825	5.7565	8.59e-09	1.71e-07	[BLASTED, MAPPED]	lcl|NC_015438.3_cds_XP_004230341.1_3393	polygalacturonase At1g48100	1431	3	0	87.13	5	F:GO:0004650; P:GO:0005975; P:GO:0008152; F:GO:0016787; F:GO:0016798	F:polygalacturonase activity; P:carbohydrate metabolic process; P:metabolic process; F:hydrolase activity; F:hydrolase activity, acting on glycosyl bonds
LOC101251084	495.092	3.4683	0.272331	12.7356	3.75e-37	1.39e-34	[BLASTED, MAPPED]	lcl|NC_015441.3_cds_XP_004237817.1_14623	ethylene-responsive transcription factor ABR1-like isoform X2	1359	3	5.16117e-174	77.69	6	F:GO:0003677; F:GO:0003700; C:GO:0005634; P:GO:0006355; P:GO:0006952; P:GO:0009873	F:DNA binding; F:DNA-binding transcription factor activity; C:nucleus; P:regulation of DNA-templated transcription; P:defense response; P:ethylene-activated signaling pathway
LOC101257495	6.5289	3.46372	1.0681	3.24287	0.00118331	0.00620498	[BLASTED]	lcl|NC_015445.3_cds_XP_004245856.2_26199	putative cytochrome c oxidase subunit 6b-like isoform X2	489	3	1.67653e-25	61.52
LOC112941051	17.2093	3.46217	0.958069	3.6137	0.000301858	0.00193525	[BLASTED]	lcl|NC_015440.3_cds_XP_025885606.1_9601	phenylalanine ammonia-lyase-like isoform X2	2163	3	0	92
LOC101252574	72.5229	3.46111	0.432304	8.0062	1.18e-15	6.67e-14	[BLASTED, MAPPED]	lcl|NW_020445090.1_cds_XP_004253515.1_37460	probable acetyltransferase NATA1-like	726	3	7.78009e-71	65.77	4	F:GO:0008080; F:GO:0016407; F:GO:0016740; F:GO:0016747	F:N-acetyltransferase activity; F:acetyltransferase activity; F:transferase activity; F:acyltransferase activity, transferring groups other than amino-acyl groups
LOC101265851	61.0658	3.45964	0.532783	6.49352	8.39e-11	2.29e-09	[BLASTED, MAPPED, ANNOTATED]	lcl|NC_015438.3_cds_XP_004228437.1_573	somatic embryogenesis receptor kinase 2-like	597	3	1.11136e-115	81.51	2	F:GO:0016301; P:GO:0016310	F:kinase activity; P:phosphorylation
LOC101255353	23.3608	3.45076	0.732212	4.71279	2.44e-06	2.81e-05	[BLASTED, MAPPED]	lcl|NC_015448.3_cds_XP_004249926.1_32258	very-long-chain enoyl-CoA reductase isoform X1	819	3	6.09495e-107	73.14	4	P:GO:0006629; C:GO:0016020; C:GO:0016020; F:GO:0016627	P:lipid metabolic process; C:membrane; C:membrane; F:oxidoreductase activity, acting on the CH-CH group of donors
LOC101255854	166.68	3.45045	0.507408	6.80016	1.04e-11	3.27e-10	[BLASTED]	lcl|NC_015439.3_cds_XP_004233150.1_6127	berberine bridge enzyme-like 8	1605	3	0	80.25
LOC101259154	84.4634	3.44765	0.367876	9.37178	7.13e-21	6.91e-19	[BLASTED]	lcl|NC_015442.3_cds_XP_004239256.1_16919	nudix hydrolase 2-like	789	3	6.55315e-135	78.78
TAS14	5973.82	3.44641	0.321692	10.7134	8.81e-27	1.51e-24	[BLASTED]	lcl|NC_015439.3_cds_NP_001234038.1_7478	YccF domain-containing protein	393	1	1.81103	56.82
LOC101246275	23.7379	3.44548	0.691922	4.97959	6.37e-07	8.38e-06	[BLASTED]	lcl|NC_015446.3_cds_XP_004246743.1_27039	PREDICTED: uncharacterized protein LOC105952780	312	3	8.20527e-29	81.14
PR-P2	257.581	3.44527	1.05961	3.25147	0.00114811	0.00605448	[BLASTED, MAPPED]	lcl|NC_015438.3_cds_NP_001234083.1_2898	pathogenesis-related protein PR-4-like	432	3	1.73486e-75	83.05	5	F:GO:0004540; P:GO:0006952; P:GO:0042742; P:GO:0050832; P:GO:0090501	F:RNA nuclease activity; P:defense response; P:defense response to bacterium; P:defense response to fungus; P:obsolete RNA phosphodiester bond hydrolysis
CMPG1	23.1831	3.42088	0.759573	4.50369	6.68e-06	6.88e-05	[BLASTED]	lcl|NC_015438.3_cds_NP_001234240.1_30	U-box domain-containing protein 21-like	1353	3	1.79131e-165	73.23
LOC104644784	5.60861	3.4206	1.32564	2.58033	0.00987062	0.0360839	[BLASTED]	lcl|NC_015438.3_cds_XP_010313502.1_3324	uncharacterized protein LOC102619867 isoform X2	1488	3	1.42058e-71	70.75
LOC101254642	8.57082	3.41719	1.09484	3.12117	0.00180136	0.00883403	[BLASTED]	lcl|NC_015438.3_cds_XP_004230408.1_3521	uncharacterized protein LOC101254642	1830	3	0	99.06
CIPK11	465.895	3.40541	0.287237	11.8557	2.01e-32	5.13e-30	[BLASTED]	lcl|NC_015443.3_cds_NP_001265893.1_21162	CBL-interacting serine/threonine-protein kinase 11-like	1260	3	1.65052e-167	77.12
LOC101262071	113.793	3.38548	0.362091	9.34981	8.78e-21	8.4e-19	[BLASTED, MAPPED]	lcl|NC_015439.3_cds_XP_004233006.1_6273	protein SRG1	1080	3	7.60272e-158	82.35	6	P:GO:0002238; P:GO:0009805; F:GO:0016491; F:GO:0016706; F:GO:0031418; F:GO:0046872	P:response to molecule of fungal origin; P:coumarin biosynthetic process; F:oxidoreductase activity; F:2-oxoglutarate-dependent dioxygenase activity; F:L-ascorbic acid binding; F:metal ion binding
LOC101248880	30.4581	3.38312	0.717169	4.71732	2.39e-06	2.76e-05	[BLASTED, MAPPED]	lcl|NC_015442.3_cds_XP_004240221.1_17750	myb-related protein 305-like	690	3	2.58429e-84	70.95	4	F:GO:0003700; C:GO:0005634; P:GO:0006355; F:GO:0043565	F:DNA-binding transcription factor activity; C:nucleus; P:regulation of DNA-templated transcription; F:sequence-specific DNA binding
LOC101247100	45.3512	3.37694	0.667967	5.05555	4.29e-07	5.87e-06	[BLASTED, MAPPED]	lcl|NC_015448.3_cds_XP_004251097.1_34151	E3 ubiquitin-protein ligase PUB24-like	1272	3	8.33814e-138	66.72	3	F:GO:0004842; P:GO:0016567; F:GO:0061630	F:ubiquitin-protein transferase activity; P:protein ubiquitination; F:ubiquitin protein ligase activity
LOC101268391	60.2012	3.34026	0.374453	8.92038	4.65e-19	3.94e-17	[BLASTED]	lcl|NC_015441.3_cds_XP_019069254.1_15412	putative pectinesterase 11	1044	3	2.89087e-157	77.65
LOC101261892	10.2223	3.33855	1.35201	2.46932	0.0135371	0.0465464	[BLASTED, MAPPED]	lcl|NC_015440.3_cds_XP_004234632.3_9609	phenylalanine ammonia-lyase-like isoform X2	1566	3	0	92.83	8	F:GO:0003824; C:GO:0005737; P:GO:0006559; P:GO:0009698; P:GO:0009800; F:GO:0016829; F:GO:0016841; F:GO:0045548	F:catalytic activity; C:cytoplasm; P:L-phenylalanine catabolic process; P:phenylpropanoid metabolic process; P:cinnamic acid biosynthetic process; F:lyase activity; F:ammonia-lyase activity; F:phenylalanine ammonia-lyase activity
LOC101268603	16.7516	3.33716	0.846306	3.9432	8.04e-05	0.000615236	[BLASTED, MAPPED, ANNOTATED]	lcl|NC_015438.3_cds_XP_004228696.1_271	E3 ubiquitin-protein ligase PUB22-like isoform X2	1230	3	0	84.91	2	P:GO:0016567; F:GO:0061630	P:protein ubiquitination; F:ubiquitin protein ligase activity
ACS3	35.8414	3.32746	0.454042	7.32853	2.33e-13	9.33e-12	[BLASTED, MAPPED]	lcl|NC_015439.3_cds_NP_001234026.2_8415	1-aminocyclopropane-1-carboxylate synthase 3	1410	3	0	91.56	4	F:GO:0003824; P:GO:0009058; F:GO:0030170; P:GO:1901566	F:catalytic activity; P:biosynthetic process; F:pyridoxal phosphate binding; P:organonitrogen compound biosynthetic process
LOC109119813	17.0318	3.32357	0.689219	4.82223	1.42e-06	1.72e-05	[BLASTED]	lcl|NC_015438.3_cds_XP_019068395.1_3932	protein PELPK1-like	447	3	1.98986e-08	85.14
LOC101258252	23.2755	3.32356	0.795368	4.17864	2.93e-05	0.000255755	[BLASTED, MAPPED]	lcl|NC_015441.3_cds_XP_004237841.1_14658	probable WRKY transcription factor 51	687	3	1.50142e-21	75.92	5	F:GO:0003677; F:GO:0003700; C:GO:0005634; P:GO:0006355; F:GO:0043565	F:DNA binding; F:DNA-binding transcription factor activity; C:nucleus; P:regulation of DNA-templated transcription; F:sequence-specific DNA binding
LOC104644439	17.9147	3.32057	0.642619	5.16725	2.38e-07	3.44e-06	[BLASTED, MAPPED, ANNOTATED]	lcl|NC_015447.3_cds_XP_010312432.1_31903	cis-prenyltransferase 4, chloroplastic-like	513	3	4.29335e-65	84.1	2	F:GO:0004659; P:GO:0006486	F:prenyltransferase activity; P:protein glycosylation
loxD	1384.47	3.31844	0.223948	14.8179	1.12e-49	9.62e-47	[BLASTED]	lcl|NC_015440.3_cds_NP_001307221.1_12498	linoleate 13S-lipoxygenase 3-1, chloroplastic-like	2727	3	0	87.48
LOC101244627	4341.98	3.3162	0.231454	14.3277	1.47e-46	9.84e-44	[BLASTED]	lcl|NC_015438.3_cds_XP_004231361.1_3935	protein PELPK1-like	1182	3	3.29106e-39	82.28
LOC104649376	215.868	3.30943	0.348233	9.5035	2.03e-21	2.09e-19	[BLASTED, MAPPED]	lcl|NC_015446.3_cds_XP_010326675.1_28923	non-specific lipid transfer protein GPI-anchored 16	711	3	6.64386e-34	63.65	3	C:GO:0005886; C:GO:0016020; C:GO:0031225	C:plasma membrane; C:membrane; C:obsolete anchored component of membrane
LOC101245623	74.1058	3.30261	0.349295	9.45508	3.23e-21	3.23e-19	[BLASTED, MAPPED]	lcl|NC_015449.3_cds_XP_010313666.1_34711	PREDICTED: uncharacterized protein LOC102585670	1440	3	0	76.76	2	C:GO:0016020; C:GO:0016020	C:membrane; C:membrane
LOC101265380	61.355	3.29187	0.475616	6.92127	4.48e-12	1.5e-10	[BLASTED, MAPPED]	lcl|NC_015439.3_cds_XP_004231500.1_4952	chaperone protein dnaJ C76, chloroplastic	1374	3	8.26947e-146	62.9	2	C:GO:0016020; C:GO:0016020	C:membrane; C:membrane
LOC101254669	247.861	3.27876	0.467602	7.01186	2.35e-12	8.19e-11	[BLASTED, MAPPED]	lcl|NC_015449.3_cds_XP_004252382.1_36222	cytochrome P450 CYP736A12-like	1482	3	0	84.6	8	F:GO:0004497; F:GO:0005506; C:GO:0016020; C:GO:0016020; F:GO:0016491; F:GO:0016705; F:GO:0020037; F:GO:0046872	F:monooxygenase activity; F:iron ion binding; C:membrane; C:membrane; F:oxidoreductase activity; F:oxidoreductase activity, acting on paired donors, with incorporation or reduction of molecular oxygen; F:heme binding; F:metal ion binding
LOC101258576	284.898	3.26969	0.382826	8.54093	1.33e-17	9.84e-16	[BLASTED, MAPPED]	lcl|NC_015445.3_cds_XP_004244630.1_24651	probable WRKY transcription factor 41	1083	3	5.52966e-119	66.79	5	F:GO:0003677; F:GO:0003700; C:GO:0005634; P:GO:0006355; F:GO:0043565	F:DNA binding; F:DNA-binding transcription factor activity; C:nucleus; P:regulation of DNA-templated transcription; F:sequence-specific DNA binding
LOC101251640	62.443	3.26472	0.728656	4.48046	7.45e-06	7.6e-05	[BLASTED, MAPPED]	lcl|NC_015448.3_cds_XP_004249996.1_32405	beta-D-glucosyl crocetin beta-1,6-glucosyltransferase-like	1335	3	0	78.09	4	F:GO:0008194; F:GO:0016740; F:GO:0016757; F:GO:0016758	F:UDP-glycosyltransferase activity; F:transferase activity; F:glycosyltransferase activity; F:hexosyltransferase activity
LOC101260350	17.7163	3.26153	0.744103	4.38316	1.17e-05	0.0001133	[BLASTED]	lcl|NC_015443.3_cds_XP_004241048.1_19328	uncharacterized protein LOC111391359	339	3	4.02652e-46	81.99
JA2	787.698	3.25397	0.223768	14.5417	6.59e-48	5.05e-45	[BLASTED, MAPPED]	lcl|NC_015449.3_cds_NP_001233972.1_35314	NAC domain-containing protein 72-like	1050	3	3.07421e-140	74.82	2	F:GO:0003677; P:GO:0006355	F:DNA binding; P:regulation of DNA-templated transcription
LOC101258501	338.348	3.24689	0.239975	13.5301	1.04e-41	5.17e-39	[BLASTED]	lcl|NC_015438.3_cds_XP_004230841.1_4369	protein JINGUBANG-like	1398	3	1.82876e-175	77.97
LOC101256556	55.0921	3.23687	0.404414	8.00383	1.21e-15	6.78e-14	[BLASTED]	lcl|NC_015448.3_cds_XP_004251423.2_34344	aluminum-activated malate transporter 2-like	1347	3	1.71635e-142	73.4
LOC101245948	29.7913	3.22996	0.592673	5.44982	5.04e-08	8.51e-07	[BLASTED, MAPPED]	lcl|NC_015442.3_cds_XP_025886958.1_17072	TMV resistance protein N-like	675	3	1.94957e-71	64.01	3	P:GO:0006952; P:GO:0007165; F:GO:0043531	P:defense response; P:signal transduction; F:ADP binding
LOC101262353	86.7467	3.22824	0.469096	6.88184	5.91e-12	1.93e-10	[BLASTED, MAPPED, ANNOTATED]	lcl|NC_015438.3_cds_XP_004229934.1_2566	cytochrome P450 86A8	1581	3	0	90.24	4	F:GO:0004497; F:GO:0005506; F:GO:0016705; F:GO:0020037	F:monooxygenase activity; F:iron ion binding; F:oxidoreductase activity, acting on paired donors, with incorporation or reduction of molecular oxygen; F:heme binding
LOC101265270	24.3391	3.22688	0.838963	3.84627	0.000119929	0.000872822	[BLASTED]	lcl|NC_015446.3_cds_XP_004246903.1_27330	late embryogenesis abundant protein At3g53040	1308	3	2.49347e-38	52.74
LOC101243900	14.0021	3.22045	0.885838	3.63549	0.000277455	0.00180035	[BLASTED, MAPPED]	lcl|NC_015443.3_cds_XP_004242275.1_19567	aluminum-activated malate transporter 12	1548	3	0	81.07	4	P:GO:0015743; C:GO:0016020; C:GO:0016020; P:GO:0098656	P:malate transport; C:membrane; C:membrane; P:monoatomic anion transmembrane transport
PSK4	31.633	3.22042	0.513075	6.27672	3.46e-10	8.72e-09	[BLASTED, MAPPED]	lcl|NC_015439.3_cds_NP_001293109.1_8436	phytosulfokines 3	249	3	3.78029e-19	67.85	5	C:GO:0005576; P:GO:0007165; F:GO:0008083; P:GO:0008283; P:GO:0030154	C:extracellular region; P:signal transduction; F:growth factor activity; P:cell population proliferation; P:cell differentiation
LOC101258720	67.9063	3.21829	0.703993	4.57148	4.84e-06	5.17e-05	[BLASTED, MAPPED]	lcl|NC_015439.3_cds_XP_004233159.1_6110	transcription factor JUNGBRUNNEN 1-like	936	3	1.12355e-76	70.33	2	F:GO:0003677; P:GO:0006355	F:DNA binding; P:regulation of DNA-templated transcription
AIM1	7.81182	3.21258	1.03276	3.11067	0.00186666	0.00910219	[BLASTED, MAPPED]	lcl|NC_015449.3_cds_NP_001234125.1_37004	transcription factor MYB78-like	732	3	1.02269e-88	77.63	6	F:GO:0000976; F:GO:0003700; C:GO:0005634; P:GO:0006355; P:GO:0010597; F:GO:0043565	F:transcription cis-regulatory region binding; F:DNA-binding transcription factor activity; C:nucleus; P:regulation of DNA-templated transcription; P:green leaf volatile biosynthetic process; F:sequence-specific DNA binding
LOC101258038	91.7989	3.20675	0.403741	7.94259	1.98e-15	1.07e-13	[BLASTED]	lcl|NC_015440.3_cds_XP_004234340.1_10947	protein YLS9	780	3	2.27165e-94	77.39
LOC101246112	194.166	3.17406	0.332826	9.53669	1.47e-21	1.56e-19	[BLASTED, MAPPED]	lcl|NC_015449.3_cds_XP_004251678.1_34997	protein ALP1-like	1455	3	0	79.7	3	C:GO:0005634; F:GO:0016787; F:GO:0046872	C:nucleus; F:hydrolase activity; F:metal ion binding
LOC543602	391.132	3.16771	0.374693	8.45415	2.81e-17	1.97e-15	[BLASTED]	lcl|NC_015448.3_cds_NP_001304266.1_32777	probable mannitol dehydrogenase	1080	3	0	89.37
LOC101255428	120.462	3.14868	0.281924	11.1686	5.81e-29	1.21e-26	[BLASTED]	lcl|NC_015438.3_cds_XP_004229163.2_1488	probable inactive purple acid phosphatase 27	1920	3	0	82.58
LOC112941723	6.84325	3.13915	1.187	2.6446	0.00817879	0.0309883	[BLASTED]	lcl|NC_015443.3_cds_XP_025887565.1_21267	3'(2'),5'-bisphosphate nucleotidase CysQ	579	3	2.3763	50.96
LOC101260643	123.769	3.13485	0.369564	8.48257	2.2e-17	1.57e-15	[BLASTED]	lcl|NC_015442.3_cds_XP_004239865.1_17805	pleiotropic drug resistance protein 1-like	4242	3	0	90.75
LOC101247830	37.3881	3.13267	0.472151	6.63489	3.25e-11	9.49e-10	[BLASTED, MAPPED]	lcl|NC_015443.3_cds_XP_004241730.1_20039	mitochondrial arginine transporter BAC2	948	3	1.22518e-152	81.74	3	C:GO:0016020; C:GO:0016020; P:GO:0055085	C:membrane; C:membrane; P:transmembrane transport
LOC101263288	56.4719	3.12658	0.483813	6.46238	1.03e-10	2.79e-09	[BLASTED]	lcl|NC_015440.3_cds_XP_004234710.1_9616	U-box domain-containing protein 4	1086	3	1.53546e-142	81.86
LOC101265325	25.7868	3.12358	0.588339	5.30914	1.1e-07	1.74e-06	[BLASTED]	lcl|NC_015441.3_cds_XP_004236761.1_13252	cytochrome P450 89A2-like	1497	3	1.48762e-176	70.08
LOC101252242	22.8019	3.11451	0.649454	4.79558	1.62e-06	1.94e-05	[BLASTED, MAPPED]	lcl|NC_015439.3_cds_XP_004232139.1_8020	PI-PLC X domain-containing protein At5g67130	1125	3	0	83.66	2	P:GO:0006629; F:GO:0008081	P:lipid metabolic process; F:phosphoric diester hydrolase activity
LOC101258312	8.29439	3.10736	0.858683	3.61875	0.000296033	0.00190132	[BLASTED]	lcl|NC_015438.3_cds_XP_004231328.1_3623	glyoxylase I 4-like	606	3	2.35858e-111	83.32
CHI14	35.2349	3.10392	0.735834	4.21824	2.46e-05	0.000219174	[BLASTED]	lcl|NC_015439.3_cds_NP_001266258.1_5327	basic endochitinase	792	3	1.28243e-128	85.41
LOC104644843	121.594	3.08486	0.469077	6.57644	4.82e-11	1.37e-09	[BLASTED]	lcl|NC_015449.3_cds_XP_010313841.1_35178	uncharacterized protein LOC111496880	405	3	1.45379e-10	47.72
TPS1	520.614	3.0837	0.359581	8.57582	9.84e-18	7.37e-16	[BLASTED, MAPPED]	lcl|NC_015444.3_cds_XP_010323144.1_21657	probable alpha,alpha-trehalose-phosphate synthase [UDP-forming] 11	2559	3	0	87.33	5	F:GO:0003824; F:GO:0004805; P:GO:0005991; P:GO:0005992; P:GO:0070413	F:catalytic activity; F:trehalose-phosphatase activity; P:trehalose metabolic process; P:trehalose biosynthetic process; P:trehalose metabolism in response to stress
LOC101244003	174.662	3.07862	0.27862	11.0495	2.2e-28	4.29e-26	[BLASTED]	lcl|NC_015443.3_cds_XP_004241211.1_21038	probable protein phosphatase 2C 24	1233	3	2.65426e-159	73.33
LOC101248306	50.5717	3.07571	0.555557	5.53627	3.09e-08	5.5e-07	[BLASTED]	lcl|NC_015443.3_cds_XP_004241226.1_21010	cytochrome P450 71A9-like	1515	3	6.46114e-178	72.61
LOC101248759	738.004	3.0744	0.248318	12.3809	3.31e-35	1.15e-32	[BLASTED, MAPPED]	lcl|NC_015440.3_cds_XP_004235786.1_12093	protein SAR DEFICIENT 1 isoform X1	1320	3	2.18776e-169	71.64	6	F:GO:0003700; F:GO:0005516; C:GO:0005634; P:GO:0006355; F:GO:0043565; P:GO:0080142	F:DNA-binding transcription factor activity; F:calmodulin binding; C:nucleus; P:regulation of DNA-templated transcription; F:sequence-specific DNA binding; P:regulation of salicylic acid biosynthetic process
LOC101260393	19.5371	3.0672	0.752807	4.07435	4.61e-05	0.000379529	[BLASTED, MAPPED]	lcl|NC_015448.3_cds_XP_004250440.1_32139	RING-H2 finger protein ATL78-like	633	3	9.02545e-91	73.31	4	C:GO:0016020; C:GO:0016020; P:GO:0016567; F:GO:0016740	C:membrane; C:membrane; P:protein ubiquitination; F:transferase activity
LOC101247825	199.856	3.0637	0.383757	7.98342	1.42e-15	7.88e-14	[BLASTED]	lcl|NC_015443.3_cds_XP_004240512.1_18482	uncharacterized protein LOC111456480	1983	3	0	75.87
LOC101261228	235.331	3.04753	0.297481	10.2444	1.25e-24	1.78e-22	[BLASTED]	lcl|NC_015442.3_cds_XP_004238950.1_16288	uncharacterized protein LOC125205413	408	3	1.87436e-11	55.56
LOC101265012	4.99348	3.04706	1.14307	2.66569	0.00768309	0.0293803	[BLASTED]	lcl|NC_015440.3_cds_XP_004235339.1_10791	bidirectional sugar transporter SWEET12-like	849	3	0	89.47
LOC101249038	170.449	3.03681	0.286789	10.589	3.35e-26	5.52e-24	[BLASTED]	lcl|NC_015439.3_cds_XP_004232873.1_6623	CASP-like protein 1C1	489	3	1.46814e-41	74.94
LOC101263938	418.147	3.03282	0.332852	9.1116	8.12e-20	7.28e-18	[BLASTED]	lcl|NC_015438.3_cds_XP_004230103.1_2924	slit homolog 2 protein-like isoform X2	687	3	2.64151e-52	65.85
LOC101258034	151.829	3.03126	0.260575	11.633	2.8e-31	6.82e-29	[BLASTED]	lcl|NC_015439.3_cds_XP_004233862.2_6271	ABC transporter B family member 9-like isoform X2	3792	3	0	89.15
LOC104646047	40.9701	3.01779	0.508071	5.9397	2.86e-09	6.17e-08	[BLASTED]	lcl|NC_015439.3_cds_XP_010317344.1_6381	uncharacterized protein LOC113726194	678	3	1.57382e-40	61.15
LOC101265594	163.048	3.01649	0.254215	11.8659	1.78e-32	4.65e-30	[BLASTED]	lcl|NC_015438.3_cds_XP_004230956.1_4449	putative aminoacrylate hydrolase RutD isoform X1	888	3	1.7961e-94	72.49
LOC101262858	165.702	3.00996	0.3133	9.60726	7.45e-22	7.98e-20	[BLASTED, MAPPED, ANNOTATED]	lcl|NC_015446.3_cds_XP_004247624.1_29008	3-ketoacyl-CoA synthase 11-like	1542	3	0	92.31	3	P:GO:0006633; C:GO:0016020; F:GO:0016747	P:fatty acid biosynthetic process; C:membrane; F:acyltransferase activity, transferring groups other than amino-acyl groups
LOC101249450	287.191	3.00768	0.263413	11.4181	3.39e-30	7.5e-28	[BLASTED]	lcl|NC_015440.3_cds_XP_004236517.1_11317	ABC transporter G family member 23	1977	3	0	80.02
LOC101251538	11.2564	3.00356	1.03115	2.91284	0.0035816	0.0157641	[BLASTED]	lcl|NC_015439.3_cds_XP_004233056.1_6412	CBL-interacting protein kinase 18-like	1383	3	0	87.69
LOC101263275	692.824	2.99775	0.206511	14.5162	9.57e-48	7.07e-45	[BLASTED, MAPPED]	lcl|NC_015448.3_cds_XP_004250857.1_33690	transcription factor bHLH130-like isoform X1	1326	3	8.64786e-144	60.56	2	C:GO:0005634; F:GO:0046983	C:nucleus; F:protein dimerization activity
LOC778303	38.8904	2.99719	1.12831	2.65635	0.00789918	0.0300725	[BLASTED, MAPPED]	lcl|NC_015443.3_cds_NP_001234066.2_19409	2-oxoisovalerate dehydrogenase subunit alpha 1, mitochondrial-like isoform X1	1371	3	0	79.62	5	F:GO:0003863; C:GO:0005947; P:GO:0009083; F:GO:0016491; F:GO:0016624	F:3-methyl-2-oxobutanoate dehydrogenase (2-methylpropanoyl-transferring) activity; C:mitochondrial alpha-ketoglutarate dehydrogenase complex; P:branched-chain amino acid catabolic process; F:oxidoreductase activity; F:oxidoreductase activity, acting on the aldehyde or oxo group of donors, disulfide as acceptor
LOC101264004	12.9249	2.98941	0.741168	4.03338	5.5e-05	0.000441369	[BLASTED, MAPPED]	lcl|NC_015441.3_cds_XP_004238446.3_15681	glyceraldehyde-3-phosphate dehydrogenase B, chloroplastic	1431	3	0	95.17	5	P:GO:0006006; F:GO:0016491; F:GO:0016620; F:GO:0050661; F:GO:0051287	P:glucose metabolic process; F:oxidoreductase activity; F:oxidoreductase activity, acting on the aldehyde or oxo group of donors, NAD or NADP as acceptor; F:NADP binding; F:NAD binding
LOC101266940	230.222	2.98711	0.308267	9.69003	3.32e-22	3.65e-20	[BLASTED, MAPPED]	lcl|NC_015442.3_cds_XP_004239405.1_16163	E3 ubiquitin-protein ligase RHA2A-like	516	3	1.17373e-54	67.12	2	C:GO:0016020; C:GO:0016020	C:membrane; C:membrane
LOC101255524	599.234	2.98301	0.243819	12.2345	2.03e-34	6.7e-32	[BLASTED]	lcl|NC_015446.3_cds_XP_004246518.1_27458	uncharacterized protein LOC126677852	576	3	3.0091e-28	54.53
LOC101244954	53.1363	2.98117	0.405703	7.34818	2.01e-13	8.17e-12	[BLASTED, MAPPED]	lcl|NC_015442.3_cds_XP_004239214.1_16841	non-specific lipid transfer protein GPI-anchored 1-like	561	3	6.01865e-91	75.55	6	C:GO:0005886; P:GO:0006869; F:GO:0008289; C:GO:0016020; C:GO:0016020; C:GO:0031225	C:plasma membrane; P:lipid transport; F:lipid binding; C:membrane; C:membrane; C:obsolete anchored component of membrane
LOC101258460	7.00375	2.96487	1.21589	2.43844	0.0147506	0.0498419	[BLASTED, MAPPED]	lcl|NC_015442.3_cds_XP_010321585.1_17185	acyltransferase Pun1	1074	3	6.34982e-98	61.18	2	F:GO:0016740; F:GO:0016746	F:transferase activity; F:acyltransferase activity
LOC101253668	64.5778	2.95505	0.387573	7.62448	2.45e-14	1.13e-12	[BLASTED, MAPPED]	lcl|NC_015449.3_cds_XP_019066875.2_34680	diacylglycerol kinase 5	1563	3	0	86.27	10	F:GO:0000166; F:GO:0003951; F:GO:0004143; F:GO:0005524; P:GO:0006952; P:GO:0007165; P:GO:0007205; F:GO:0016301; P:GO:0016310; F:GO:0016740	F:nucleotide binding; F:NAD+ kinase activity; F:ATP-dependent diacylglycerol kinase activity; F:ATP binding; P:defense response; P:signal transduction; P:protein kinase C-activating G protein-coupled receptor signaling pathway; F:kinase activity; P:phosphorylation; F:transferase activity
LOC101266857	12.1383	2.95195	0.729951	4.04404	5.25e-05	0.000425266	[BLASTED, MAPPED, ANNOTATED]	lcl|NC_015438.3_cds_XP_019069243.1_183	protein NRT1/ PTR FAMILY 7.1	1797	3	0	96.76	5	P:GO:0006817; C:GO:0016020; F:GO:0022857; P:GO:0050896; P:GO:0055085	P:phosphate ion transport; C:membrane; F:transmembrane transporter activity; P:response to stimulus; P:transmembrane transport
LOC104649136	8.58667	2.94749	0.889965	3.31191	0.000926604	0.00505691	[BLASTED]	lcl|NC_015446.3_cds_XP_010326156.1_27327	VQ motif-containing protein 29	534	3	0.000188868	44.23
LOC101267438	5.71044	2.94395	1.06343	2.76835	0.00563408	0.0227579	[BLASTED, MAPPED]	lcl|NC_015446.3_cds_XP_019071028.1_27841	aldose reductase-like	960	3	7.75899e-162	83.32	3	F:GO:0004032; C:GO:0005829; F:GO:0016491	F:alditol:NADP+ 1-oxidoreductase activity; C:cytosol; F:oxidoreductase activity
LOC101247838	107.748	2.94005	0.406088	7.23993	4.49e-13	1.71e-11	[BLASTED, MAPPED]	lcl|NC_015444.3_cds_XP_004243204.1_23518	glycerol-3-phosphate acyltransferase 1-like	1641	3	0	85.9	3	C:GO:0016020; C:GO:0016020; F:GO:0016746	C:membrane; C:membrane; F:acyltransferase activity
LOC104647521	13.2998	2.93528	0.752197	3.90228	9.53e-05	0.000714391	[BLASTED]	lcl|NC_015442.3_cds_XP_010321249.1_17070	PREDICTED: uncharacterized protein LOC107787329	687	3	1.28191e-47	63.45
LOC101243802	20.6761	2.9325	0.573465	5.11366	3.16e-07	4.43e-06	[BLASTED, MAPPED]	lcl|NC_015444.3_cds_XP_004243604.1_22767	uncharacterized membrane protein At3g27390	1770	3	0	90.94	2	C:GO:0016020; C:GO:0016020	C:membrane; C:membrane
LOC101248428	49.1253	2.92564	0.497422	5.88161	4.06e-09	8.64e-08	[BLASTED, MAPPED]	lcl|NC_015447.3_cds_XP_004248201.1_29948	cytochrome P450 CYP72A219-like	1533	3	0	78.96	8	F:GO:0004497; F:GO:0005506; C:GO:0016020; C:GO:0016020; F:GO:0016491; F:GO:0016705; F:GO:0020037; F:GO:0046872	F:monooxygenase activity; F:iron ion binding; C:membrane; C:membrane; F:oxidoreductase activity; F:oxidoreductase activity, acting on paired donors, with incorporation or reduction of molecular oxygen; F:heme binding; F:metal ion binding
LOC101258887	35.6829	2.90959	0.622314	4.67544	2.93e-06	3.31e-05	[BLASTED]	lcl|NC_015445.3_cds_XP_004245860.1_26190	expansin-like B1	768	3	0	92.85
LOC101268780	86.3291	2.90489	0.470312	6.17651	6.55e-10	1.6e-08	[BLASTED, MAPPED]	lcl|NC_015445.3_cds_XP_004245210.1_25621	probable WRKY transcription factor 40 isoform X2	762	3	4.01183e-66	56.97	5	F:GO:0003677; F:GO:0003700; C:GO:0005634; P:GO:0006355; F:GO:0043565	F:DNA binding; F:DNA-binding transcription factor activity; C:nucleus; P:regulation of DNA-templated transcription; F:sequence-specific DNA binding
LOC101264922	29.87	2.89952	0.534522	5.42451	5.81e-08	9.68e-07	[BLASTED]	lcl|NC_015441.3_cds_XP_010319807.1_14082	cilia- and flagella-associated protein 251-like isoform X5	1947	3	3.44408e-21	69.22
abz1	43.6669	2.89869	0.565822	5.12297	3.01e-07	4.25e-06	[BLASTED, MAPPED]	lcl|NC_015438.3_cds_NP_001234505.1_3328	bZIP transcription factor 53-like	417	3	2.7577e-38	70.61	5	F:GO:0000976; F:GO:0003700; C:GO:0005634; P:GO:0006355; P:GO:0045893	F:transcription cis-regulatory region binding; F:DNA-binding transcription factor activity; C:nucleus; P:regulation of DNA-templated transcription; P:positive regulation of DNA-templated transcription
LOC101257357	287.51	2.89314	0.262878	11.0057	3.59e-28	6.87e-26	[BLASTED, MAPPED]	lcl|NC_015441.3_cds_XP_004236735.1_13290	glycerol-3-phosphate acyltransferase 5-like	1476	3	0	85.74	3	C:GO:0016020; C:GO:0016020; F:GO:0016746	C:membrane; C:membrane; F:acyltransferase activity
LOC101255418	5.07425	2.89106	1.128	2.56299	0.0103775	0.0376033	[BLASTED, MAPPED]	lcl|NC_015445.3_cds_XP_004244767.2_24777	pectin acetylesterase 8-like	1164	3	1.29245e-117	65.69	3	C:GO:0005576; F:GO:0016787; P:GO:0071555	C:extracellular region; F:hydrolase activity; P:cell wall organization
LOC101252500	53.1554	2.8866	0.613887	4.70216	2.57e-06	2.94e-05	[BLASTED]	lcl|NC_015443.3_cds_XP_004242231.1_19868	beta-amyrin 6-beta-monooxygenase-like isoform X3	1428	3	0	76.22
LOC101254608	40.9182	2.88095	0.71652	4.02075	5.8e-05	0.000461907	[BLASTED, MAPPED]	lcl|NC_015444.3_cds_XP_010323427.1_22211	branched-chain-amino-acid aminotransferase 2, chloroplastic-like	1152	3	0	82.68	11	F:GO:0003824; F:GO:0004084; F:GO:0008483; P:GO:0008652; P:GO:0009081; P:GO:0009082; F:GO:0016740; F:GO:0050048; F:GO:0052654; F:GO:0052655; F:GO:0052656	F:catalytic activity; F:branched-chain-amino-acid transaminase activity; F:transaminase activity; P:amino acid biosynthetic process; P:branched-chain amino acid metabolic process; P:branched-chain amino acid biosynthetic process; F:transferase activity; F:L-leucine:2-oxoglutarate aminotransferase activity; F:L-leucine transaminase activity; F:L-valine transaminase activity; F:L-isoleucine transam…
LOC101262803	208.804	2.87863	0.459061	6.27069	3.59e-10	9.04e-09	[BLASTED]	lcl|NC_015441.3_cds_XP_004236923.1_12918	U-box domain-containing protein 21-like	1329	3	2.44325e-167	74.15
aos	39.2333	2.87035	0.610043	4.70516	2.54e-06	2.9e-05	[BLASTED]	lcl|NC_015441.3_cds_NP_001234833.2_15302	allene oxide synthase 1, chloroplastic-like	1605	3	0	84.01
LOC101266434	19.1302	2.87011	0.621503	4.61801	3.87e-06	4.25e-05	[BLASTED, MAPPED]	lcl|NC_015444.3_cds_XP_010324311.1_23925	heterodimeric geranylgeranyl pyrophosphate synthase small subunit, chloroplastic	948	3	1.90664e-90	64.88	2	P:GO:0008299; F:GO:0016740	P:isoprenoid biosynthetic process; F:transferase activity
LOC101246812	482.942	2.86992	0.380892	7.53473	4.89e-14	2.15e-12	[BLASTED]	lcl|NC_015440.3_cds_NP_001303844.1_11767	probable WRKY transcription factor 40	1053	3	2.54669e-105	64.18
LOC101260046	59.1552	2.86817	0.46069	6.22582	4.79e-10	1.18e-08	[BLASTED, MAPPED]	lcl|NC_015442.3_cds_XP_004238946.1_16283	probable carboxylesterase 6	1053	3	0	83.85	1	F:GO:0016787	F:hydrolase activity
LOC101250202	11.903	2.86403	0.780719	3.66845	0.000244026	0.00161323	[BLASTED]	lcl|NC_015440.3_cds_XP_004235872.1_11920	probable E3 ubiquitin-protein ligase RNF217	501	3	1.75402e-35	67.54
LOC101268109	37.6525	2.86004	0.597516	4.78655	1.7e-06	2.02e-05	[BLASTED, MAPPED]	lcl|NC_015443.3_cds_XP_004240742.1_18786	ethylene-responsive transcription factor ERF027-like	537	3	3.25189e-43	66.26	4	F:GO:0003677; F:GO:0003700; C:GO:0005634; P:GO:0006355	F:DNA binding; F:DNA-binding transcription factor activity; C:nucleus; P:regulation of DNA-templated transcription
LOC104644406	22.2877	2.85917	0.689113	4.14905	3.34e-05	0.000286468	[BLASTED, MAPPED]	lcl|NC_015447.3_cds_XP_010312365.1_32091	18.1 kDa class I heat shock protein-like	705	3	3.97631e-75	68.31	7	P:GO:0006457; P:GO:0009408; P:GO:0009651; P:GO:0042542; F:GO:0043621; F:GO:0051082; P:GO:0051259	P:protein folding; P:response to heat; P:response to salt stress; P:response to hydrogen peroxide; F:protein self-association; F:unfolded protein binding; P:protein complex oligomerization
LOC101247750	25.471	2.85703	0.871797	3.27717	0.00104854	0.00560807	[BLASTED]	lcl|NC_015438.3_cds_XP_004229409.1_1593	PREDICTED: uncharacterized protein LOC108222439	567	3	2.70852e-50	63.99
LOC101268888	168.025	2.85378	0.540261	5.28223	1.28e-07	1.99e-06	[BLASTED]	lcl|NC_015444.3_cds_XP_004244275.2_23660	epidermis-specific secreted glycoprotein EP1	927	3	2.5872e-113	73.6
LOC101254753	81.6968	2.84606	0.377586	7.53752	4.79e-14	2.11e-12	[BLASTED]	lcl|NC_015448.3_cds_XP_004250260.3_32908	uncharacterized protein LOC104121033	585	3	1.02469e-83	72.53
LOC101245962	38.1307	2.84452	0.455666	6.24255	4.3e-10	1.07e-08	[BLASTED, MAPPED]	lcl|NC_015444.3_cds_XP_004242687.1_21708	probable xyloglucan endotransglucosylase/hydrolase protein 25	849	3	1.19089e-169	85.27	13	F:GO:0004553; C:GO:0005576; P:GO:0005975; P:GO:0006073; P:GO:0008152; P:GO:0010411; F:GO:0016740; F:GO:0016762; F:GO:0016787; F:GO:0016798; P:GO:0042546; C:GO:0048046; P:GO:0071555	F:hydrolase activity, hydrolyzing O-glycosyl compounds; C:extracellular region; P:carbohydrate metabolic process; P:obsolete cellular glucan metabolic process; P:metabolic process; P:xyloglucan metabolic process; F:transferase activity; F:xyloglucan:xyloglucosyl transferase activity; F:hydrolase activity; F:hydrolase activity, acting on glycosyl bonds; P:cell wall biogenesis; C:apoplast; P:cell w…
WRKY75	85.7272	2.8342	0.962701	2.94401	0.00323986	0.014477	[BLASTED, MAPPED]	lcl|NC_015442.3_cds_NP_001310244.1_16875	probable WRKY transcription factor 75	519	3	3.3148e-62	72.8	5	F:GO:0003677; F:GO:0003700; C:GO:0005634; P:GO:0006355; F:GO:0043565	F:DNA binding; F:DNA-binding transcription factor activity; C:nucleus; P:regulation of DNA-templated transcription; F:sequence-specific DNA binding
LOC101258036	775.478	2.81947	0.24291	11.607	3.79e-31	8.94e-29	[BLASTED, MAPPED]	lcl|NC_015440.3_cds_XP_025886132.1_8835	3-ketoacyl-CoA synthase 11-like	1560	3	0	92.12	7	P:GO:0006633; C:GO:0016020; C:GO:0016020; F:GO:0016740; F:GO:0016746; F:GO:0016747; F:GO:0102756	P:fatty acid biosynthetic process; C:membrane; C:membrane; F:transferase activity; F:acyltransferase activity; F:acyltransferase activity, transferring groups other than amino-acyl groups; F:obsolete very-long-chain 3-ketoacyl-CoA synthase activity
LOC101249108	34.0852	2.81445	0.47386	5.93942	2.86e-09	6.18e-08	[BLASTED, MAPPED]	lcl|NC_015445.3_cds_XP_004244749.1_24746	PREDICTED: uncharacterized protein LOC109232843	1563	3	0	75.13	2	C:GO:0016020; C:GO:0016020	C:membrane; C:membrane
LOC101246069	755.571	2.81	0.23534	11.9402	7.31e-33	1.98e-30	[BLASTED, MAPPED, ANNOTATED]	lcl|NC_015444.3_cds_XP_010323624.1_23529	leucine-rich repeat receptor-like serine/threonine-protein kinase At1g17230	3237	3	0	87.13	4	F:GO:0004672; F:GO:0005524; C:GO:0005886; P:GO:0006468	F:protein kinase activity; F:ATP binding; C:plasma membrane; P:protein phosphorylation
LOC101245520	137.604	2.79975	0.230693	12.1362	6.79e-34	2.08e-31	[BLASTED, MAPPED]	lcl|NC_015439.3_cds_NP_001333526.1_5572	BTB/POZ domain-containing protein SR1IP1 isoform X3	1818	3	0	78.2	6	F:GO:0005515; C:GO:0005886; P:GO:0006952; P:GO:0009904; P:GO:0016567; P:GO:0042742	F:protein binding; C:plasma membrane; P:defense response; P:chloroplast accumulation movement; P:protein ubiquitination; P:defense response to bacterium
LOC101265369	23.3583	2.79537	0.854141	3.27273	0.00106516	0.00567854	[BLASTED, MAPPED]	lcl|NC_015446.3_cds_XP_004248013.1_29502	anthocyanidin 3-O-glucosyltransferase 6-like	1431	3	0	74.09	4	F:GO:0008194; F:GO:0016740; F:GO:0016757; F:GO:0016758	F:UDP-glycosyltransferase activity; F:transferase activity; F:glycosyltransferase activity; F:hexosyltransferase activity
LOC101247047	55.8295	2.79286	0.451136	6.19072	5.99e-10	1.47e-08	[BLASTED, MAPPED]	lcl|NC_015445.3_cds_XP_004245060.1_25281	UDP-glycosyltransferase 74F2-like	1383	3	0	86.13	6	F:GO:0008194; F:GO:0016740; F:GO:0016757; F:GO:0016758; F:GO:0080043; F:GO:0080044	F:UDP-glycosyltransferase activity; F:transferase activity; F:glycosyltransferase activity; F:hexosyltransferase activity; F:quercetin 3-O-glucosyltransferase activity; F:quercetin 7-O-glucosyltransferase activity
LOC101266223	22.738	2.78584	0.538089	5.17728	2.25e-07	3.28e-06	[BLASTED]	lcl|NC_015442.3_cds_XP_010321455.1_17636	chalcone isomerase-like protein 2 isoform X1	633	3	6.82044e-96	87.32
LOC101261141	162.357	2.7769	0.476227	5.83104	5.51e-09	1.14e-07	[BLASTED, MAPPED]	lcl|NC_015445.3_cds_XP_004245530.1_26788	probable WRKY transcription factor 41	1020	3	3.30768e-99	62.07	5	F:GO:0003677; F:GO:0003700; C:GO:0005634; P:GO:0006355; F:GO:0043565	F:DNA binding; F:DNA-binding transcription factor activity; C:nucleus; P:regulation of DNA-templated transcription; F:sequence-specific DNA binding
LOC101267173	114.934	2.77152	0.33574	8.25496	1.52e-16	9.69e-15	[BLASTED]	lcl|NC_015447.3_cds_XP_010327750.1_31170	F-box protein At2g26850-like isoform X2	1164	3	4.19679e-146	67.39
LOC101244650	79.1497	2.77142	0.492003	5.63294	1.77e-08	3.34e-07	[BLASTED, MAPPED]	lcl|NC_015440.3_cds_XP_004235522.1_12546	RING-H2 finger protein ATL3-like	723	3	1.75873e-66	59.92	3	C:GO:0016020; C:GO:0016020; P:GO:0016567	C:membrane; C:membrane; P:protein ubiquitination
LOC101267223	235.163	2.77009	0.386297	7.17089	7.45e-13	2.78e-11	[BLASTED]	lcl|NC_015441.3_cds_XP_004237025.1_12845	uncharacterized protein LOC120143255	495	3	2.25744e-55	69.01
LOC101251681	22.4875	2.7641	0.712724	3.87822	0.000105222	0.000779018	[BLASTED]	lcl|NC_015442.3_cds_XP_010321442.1_17708	uncharacterized protein LOC107872638	507	3	8.36173e-59	62.77
LOC101267005	131.27	2.75601	0.436961	6.30724	2.84e-10	7.29e-09	[BLASTED]	lcl|NC_015440.3_cds_XP_004235184.2_10464	ethylene-responsive transcription factor 5-like	687	3	6.42289e-62	59.75
LeNCED1	728.587	2.75464	0.207586	13.2698	3.46e-40	1.51e-37	[BLASTED, MAPPED]	lcl|NC_015444.3_cds_NP_001234455.1_23550	9-cis-epoxycarotenoid dioxygenase NCED1, chloroplastic-like	1818	3	0	84.68	3	F:GO:0016702; F:GO:0046872; F:GO:0051213	F:oxidoreductase activity, acting on single donors with incorporation of molecular oxygen, incorporation of two atoms of oxygen; F:metal ion binding; F:dioxygenase activity
LOC101245101	43.8197	2.7421	0.670664	4.08864	4.34e-05	0.000359796	[BLASTED, MAPPED]	lcl|NC_015438.3_cds_XP_004230800.1_4271	PREDICTED: uncharacterized protein LOC104245496	522	3	8.4198e-97	88.32	4	F:GO:0009055; C:GO:0016020; C:GO:0016020; P:GO:0022900	F:electron transfer activity; C:membrane; C:membrane; P:electron transport chain
LOC112941248	38.902	2.74068	0.476468	5.75207	8.82e-09	1.75e-07	[BLASTED]	lcl|NC_015441.3_cds_XP_025886229.1_13353	protein PELPK1-like	828	3	1.04209e-08	59.03
LOC101248653	35.239	2.73049	0.529487	5.15686	2.51e-07	3.62e-06	[BLASTED, MAPPED, ANNOTATED]	lcl|NC_015440.3_cds_XP_004234935.1_10378	21 kDa protein-like	606	3	1.65711e-60	78.7	2	F:GO:0004857; P:GO:0043086	F:enzyme inhibitor activity; P:negative regulation of catalytic activity
LOC101256065	22.895	2.72715	0.771816	3.53342	0.000410227	0.00253082	[BLASTED, MAPPED]	lcl|NC_015440.3_cds_XP_004234275.1_9090	probable WRKY transcription factor 53	1062	3	5.08215e-54	59.74	6	F:GO:0000976; F:GO:0003677; F:GO:0003700; C:GO:0005634; P:GO:0006355; F:GO:0043565	F:transcription cis-regulatory region binding; F:DNA binding; F:DNA-binding transcription factor activity; C:nucleus; P:regulation of DNA-templated transcription; F:sequence-specific DNA binding
LOC101267832	25.8638	2.72341	0.881541	3.08938	0.00200577	0.00964662	[BLASTED, MAPPED]	lcl|NC_015445.3_cds_XP_004245806.1_26290	ethylene-responsive transcription factor 1A	705	3	1.31973e-37	87.23	5	F:GO:0003677; F:GO:0003700; C:GO:0005634; P:GO:0006355; P:GO:0009873	F:DNA binding; F:DNA-binding transcription factor activity; C:nucleus; P:regulation of DNA-templated transcription; P:ethylene-activated signaling pathway
LOC101265548	286.928	2.72331	0.327037	8.32722	8.28e-17	5.52e-15	[BLASTED]	lcl|NC_015443.3_cds_XP_004240733.1_18803	oxalate--CoA ligase-like	1566	3	0	90.75
LOC101249637	15.8582	2.72276	0.813564	3.34671	0.000817762	0.00453452	[BLASTED, MAPPED]	lcl|NC_015441.3_cds_XP_004238547.1_15016	protein ZW2-like	732	3	2.56101e-57	63.63	2	P:GO:0006351; F:GO:0043565	P:DNA-templated transcription; F:sequence-specific DNA binding
LOC101255165	63.1302	2.71899	0.443847	6.12597	9.01e-10	2.15e-08	[BLASTED]	lcl|NC_015448.3_cds_XP_010313342.1_34050	fatty acyl-CoA reductase 1-like	1188	3	0	88.32
LOC112940026	287.788	2.71566	0.198119	13.7073	9.19e-43	4.8e-40	[BLASTED]	lcl|NC_015445.3_cds_XP_025888264.1_26911	uncharacterized protein LOC118034697	465	3	4.21115e-79	83.4
LOC101258071	55.9289	2.71351	0.370135	7.33113	2.28e-13	9.19e-12	[BLASTED]	lcl|NC_015443.3_cds_NP_001333898.1_19180	protein phosphatase 2C 51-like	1329	3	0	81.36
CrtR-b2	423.155	2.71133	0.319941	8.47447	2.36e-17	1.68e-15	[BLASTED, MAPPED, ANNOTATED]	lcl|NC_015440.3_cds_NP_001265981.1_9188	beta-carotene hydroxylase 2, chloroplastic	945	3	4.68004e-127	81.66	4	F:GO:0005506; P:GO:0016117; F:GO:0016491; C:GO:0031969	F:iron ion binding; P:carotenoid biosynthetic process; F:oxidoreductase activity; C:chloroplast membrane
LOC101247284	17.1674	2.7103	0.575381	4.71044	2.47e-06	2.84e-05	[BLASTED]	lcl|NC_015448.3_cds_XP_004250633.1_33354	carboxymethylenebutenolidase homolog	909	3	6.31618e-111	68.37
LOC101255461	205.693	2.70637	0.371363	7.28767	3.15e-13	1.23e-11	[BLASTED, MAPPED]	lcl|NC_015448.3_cds_XP_004251043.1_34052	alcohol-forming fatty acyl-CoA reductase	1479	3	0	84.34	8	P:GO:0006629; P:GO:0010345; F:GO:0016491; F:GO:0016620; P:GO:0035336; C:GO:0043231; F:GO:0080019; F:GO:0102965	P:lipid metabolic process; P:suberin biosynthetic process; F:oxidoreductase activity; F:oxidoreductase activity, acting on the aldehyde or oxo group of donors, NAD or NADP as acceptor; P:long-chain fatty-acyl-CoA metabolic process; C:intracellular membrane-bounded organelle; F:alcohol-forming very long-chain fatty acyl-CoA reductase activity; F:alcohol-forming long-chain fatty acyl-CoA reductase …
Xegip	217.356	2.70621	0.963604	2.80843	0.0049784	0.02062	[BLASTED]	lcl|NC_015438.3_cds_NP_001234249.2_1639	basic 7S globulin-like	1317	3	0	80.57
LOC101264574	405.657	2.70504	0.32721	8.26698	1.37e-16	8.84e-15	[BLASTED, MAPPED]	lcl|NC_015447.3_cds_XP_004249462.1_31730	cytochrome P450 76A2 isoform X15	1500	3	0	81.16	6	F:GO:0004497; F:GO:0005506; F:GO:0016491; F:GO:0016705; F:GO:0020037; F:GO:0046872	F:monooxygenase activity; F:iron ion binding; F:oxidoreductase activity; F:oxidoreductase activity, acting on paired donors, with incorporation or reduction of molecular oxygen; F:heme binding; F:metal ion binding
LOC101259487	15.1574	2.69803	0.711185	3.79371	0.000148414	0.00105193	[BLASTED]	lcl|NC_015438.3_cds_XP_004230933.1_4473	late embryogenesis abundant protein-like	750	1	1.75683e-08	94.12
LOC101254945	28.5665	2.69617	0.478831	5.63073	1.79e-08	3.38e-07	[BLASTED]	lcl|NC_015438.3_cds_XP_004230326.1_3366	uncharacterized protein LOC101254641	495	3	2.20514e-84	94.1
LOC101261885	109.035	2.6906	0.476429	5.64743	1.63e-08	3.09e-07	[BLASTED]	lcl|NC_015448.3_cds_XP_025883919.1_34589	zinc finger protein ZAT11-like	492	3	1.1327e-73	67.85
LOC101258131	126.251	2.68824	0.284282	9.45624	3.19e-21	3.21e-19	[BLASTED, MAPPED]	lcl|NC_015449.3_cds_XP_004251632.1_34921	NADP-dependent malic enzyme	1770	3	0	92.33	7	F:GO:0004470; F:GO:0004471; P:GO:0006108; F:GO:0016491; F:GO:0016616; F:GO:0046872; F:GO:0051287	F:malic enzyme activity; F:malate dehydrogenase (decarboxylating) (NAD+) activity; P:malate metabolic process; F:oxidoreductase activity; F:oxidoreductase activity, acting on the CH-OH group of donors, NAD or NADP as acceptor; F:metal ion binding; F:NAD binding
LOC101260400	2326.54	2.6879	0.165944	16.1977	5.24e-59	8.02e-56	[BLASTED, MAPPED]	lcl|NC_015439.3_cds_XP_019067510.1_8070	S-adenosylmethionine decarboxylase proenzyme-like	1089	3	1.62844e-168	81.06	7	F:GO:0004014; C:GO:0005829; P:GO:0006596; P:GO:0006597; P:GO:0008295; F:GO:0016829; F:GO:0016831	F:adenosylmethionine decarboxylase activity; C:cytosol; P:polyamine biosynthetic process; P:spermine biosynthetic process; P:spermidine biosynthetic process; F:lyase activity; F:carboxy-lyase activity
LOC544042	70.6691	2.68626	0.624181	4.30366	1.68e-05	0.000156232	[BLASTED, MAPPED]	lcl|NC_015439.3_cds_NP_001233987.1_6508	pathogenesis-related genes transcriptional activator PTI5-like	486	3	2.76005e-45	78.14	5	F:GO:0003677; F:GO:0003700; C:GO:0005634; P:GO:0006355; P:GO:0009873	F:DNA binding; F:DNA-binding transcription factor activity; C:nucleus; P:regulation of DNA-templated transcription; P:ethylene-activated signaling pathway
LOC101251192	64.8642	2.68134	0.451353	5.94066	2.84e-09	6.14e-08	[BLASTED, MAPPED]	lcl|NC_015443.3_cds_XP_004241658.1_20191	phosphatidylinositol transfer protein 3	930	3	9.70203e-106	79.51	1	C:GO:0016020	C:membrane
LOC101244426	158.56	2.67749	0.303031	8.83571	9.95e-19	8.13e-17	[BLASTED, MAPPED]	lcl|NC_015438.3_cds_XP_004230971.1_4459	uncharacterized protein LOC103499689	702	3	3.0466e-43	56.44	2	C:GO:0016020; C:GO:0016020	C:membrane; C:membrane
LOC101252682	67.5994	2.67149	0.443792	6.01967	1.75e-09	3.92e-08	[BLASTED]	lcl|NC_015441.3_cds_XP_004238235.1_15344	J domain-containing protein required for chloroplast accumulation response 1	2313	3	4.48724e-142	49.83
LOC101268869	8.90282	2.6706	0.895149	2.98342	0.00285051	0.0129479	[BLASTED, MAPPED]	lcl|NC_015442.3_cds_NP_001316479.1_17898	alpha/beta hydrolase family protein	966	3	0	89.53	3	F:GO:0003824; P:GO:0009820; F:GO:0016787	F:catalytic activity; P:alkaloid metabolic process; F:hydrolase activity
ACO3	702.044	2.6664	0.223907	11.9085	1.07e-32	2.83e-30	[BLASTED]	lcl|NC_015446.3_cds_NP_001296142.1_29092	1-aminocyclopropane-1-carboxylate oxidase homolog	1092	3	0	83.83
LOC109119848	62.3734	2.66614	0.661019	4.03338	5.5e-05	0.000441369	[BLASTED, MAPPED]	lcl|NC_015440.3_cds_XP_019068571.1_11108	cytochrome P450 71A2-like	1503	3	0	76.28	8	F:GO:0004497; F:GO:0005506; C:GO:0016020; C:GO:0016020; F:GO:0016491; F:GO:0016705; F:GO:0020037; F:GO:0046872	F:monooxygenase activity; F:iron ion binding; C:membrane; C:membrane; F:oxidoreductase activity; F:oxidoreductase activity, acting on paired donors, with incorporation or reduction of molecular oxygen; F:heme binding; F:metal ion binding
LOC101254186	23.5157	2.66586	0.542729	4.91195	9.02e-07	1.14e-05	[BLASTED]	lcl|NC_015440.3_cds_XP_004236302.1_11078	uncharacterized protein LOC125833429	1014	3	0	89.36
LOC101267409	317.694	2.66447	0.357897	7.4448	9.71e-14	4.14e-12	[BLASTED]	lcl|NC_015442.3_cds_XP_004240134.1_17304	protein PELPK1-like	351	3	1.98705e-12	84.37
LOC101245668	39.2241	2.65631	0.410775	6.46657	1e-10	2.72e-09	[BLASTED, MAPPED]	lcl|NC_015444.3_cds_XP_004242686.1_21707	probable xyloglucan endotransglucosylase/hydrolase protein 23	858	3	2.54157e-140	81.43	13	F:GO:0004553; C:GO:0005576; P:GO:0005975; P:GO:0006073; P:GO:0008152; P:GO:0010411; F:GO:0016740; F:GO:0016762; F:GO:0016787; F:GO:0016798; P:GO:0042546; C:GO:0048046; P:GO:0071555	F:hydrolase activity, hydrolyzing O-glycosyl compounds; C:extracellular region; P:carbohydrate metabolic process; P:obsolete cellular glucan metabolic process; P:metabolic process; P:xyloglucan metabolic process; F:transferase activity; F:xyloglucan:xyloglucosyl transferase activity; F:hydrolase activity; F:hydrolase activity, acting on glycosyl bonds; P:cell wall biogenesis; C:apoplast; P:cell w…
LOC101258361	13.8737	2.64608	0.762984	3.46806	0.000524221	0.00312433	[BLASTED, MAPPED, ANNOTATED]	lcl|NC_015441.3_cds_XP_004237467.1_14129	probable WRKY transcription factor 50	525	3	5.6007e-68	79.51	1	F:GO:0003677	F:DNA binding
LOC101251197	218.33	2.6403	0.212366	12.4328	1.74e-35	6.1e-33	[BLASTED, MAPPED]	lcl|NC_015444.3_cds_XP_004242790.1_21882	4-coumarate--CoA ligase 2-like	1707	3	0	85	1	F:GO:0016874	F:ligase activity
LOC101263402	50.0255	2.63954	0.511803	5.15733	2.5e-07	3.61e-06	[BLASTED, MAPPED]	lcl|NC_015441.3_cds_XP_004237405.1_14273	tropinone reductase homolog isoform X1	792	3	6.03675e-112	76.39	1	F:GO:0016491	F:oxidoreductase activity
LOC101244652	26.0835	2.63674	0.860069	3.06574	0.00217134	0.0103041	[BLASTED, MAPPED]	lcl|NC_015449.3_cds_XP_004253021.1_36863	pathogenesis-related protein STH-2-like isoform X6	477	3	6.88784e-65	72.48	10	F:GO:0004864; C:GO:0005634; C:GO:0005737; P:GO:0006952; P:GO:0009607; P:GO:0009738; F:GO:0010427; F:GO:0038023; P:GO:0043086; P:GO:0080163	F:protein phosphatase inhibitor activity; C:nucleus; C:cytoplasm; P:defense response; P:response to biotic stimulus; P:abscisic acid-activated signaling pathway; F:abscisic acid binding; F:signaling receptor activity; P:negative regulation of catalytic activity; P:regulation of protein serine/threonine phosphatase activity
LOC101267563	573.461	2.63474	0.244664	10.7688	4.83e-27	8.56e-25	[BLASTED]	lcl|NC_015447.3_cds_XP_004248179.3_29979	PREDICTED: glutaredoxin-C9-like	450	3	3.28768e-45	64.48
LOC101266189	291.136	2.63428	0.309424	8.51349	1.69e-17	1.23e-15	[BLASTED, MAPPED]	lcl|NC_015448.3_cds_XP_004251078.1_34123	probable F-box protein At2g36090	1050	3	1.12621e-85	64.13	2	C:GO:0016020; C:GO:0016020	C:membrane; C:membrane
LOC101245481	51.6705	2.62782	0.359142	7.31694	2.54e-13	1e-11	[BLASTED, MAPPED]	lcl|NC_015445.3_cds_XP_004245563.1_26727	probable WRKY transcription factor 24	696	3	7.66225e-77	83.82	5	F:GO:0003677; F:GO:0003700; C:GO:0005634; P:GO:0006355; F:GO:0043565	F:DNA binding; F:DNA-binding transcription factor activity; C:nucleus; P:regulation of DNA-templated transcription; F:sequence-specific DNA binding
LOC101251958	55.8654	2.62503	0.439438	5.97361	2.32e-09	5.09e-08	[BLASTED, MAPPED]	lcl|NC_015449.3_cds_XP_004252625.1_36292	RING-H2 finger protein ATL3-like	765	3	2.56451e-50	59.43	3	C:GO:0016020; C:GO:0016020; P:GO:0016567	C:membrane; C:membrane; P:protein ubiquitination
LOC101250152	54.1763	2.6149	0.573107	4.56267	5.05e-06	5.37e-05	[BLASTED]	lcl|NC_015438.3_cds_XP_004229346.1_1917	uncharacterized protein LOC125833682	1146	3	0	78.13
LOC101249201	19.0094	2.61246	0.634109	4.11989	3.79e-05	0.000320627	[BLASTED]	lcl|NC_015446.3_cds_XP_004246753.1_27014	trihelix transcription factor GT-3b-like	882	3	1.07505e-66	86.59
LOC101262296	65.1868	2.60894	0.695574	3.75077	0.000176289	0.00122278	[BLASTED]	lcl|NC_015440.3_cds_XP_004235412.1_10920	kunitz trypsin inhibitor 5-like	741	3	5.11234e-101	69.33
LOC100134911	114.97	2.60545	0.567939	4.58755	4.48e-06	4.84e-05	[BLASTED]	lcl|NC_015449.3_cds_NP_001234883.1_35030	protein TIFY 10A-like isoform X4	759	3	1.86218e-46	57.11
LOC101262976	7.2541	2.60393	0.883949	2.9458	0.00322124	0.0144088	[BLASTED]	lcl|NC_015448.3_cds_XP_004249952.2_32310	putative F-box protein PP2-B12	870	3	0	82.58
LOC101254501	93.1785	2.60065	0.302578	8.59496	8.33e-18	6.26e-16	[BLASTED]	lcl|NC_015443.3_cds_XP_004241669.1_20154	uncharacterized protein LOC105768746 isoform X1	363	3	7.32079e-25	70.31
LOC101263673	203.731	2.59901	0.31248	8.31737	8.99e-17	5.91e-15	[BLASTED, MAPPED]	lcl|NC_015440.3_cds_XP_004234132.1_9001	uncharacterized protein LOC104109386	1029	3	4.66268e-73	55.45	2	C:GO:0016020; C:GO:0016020	C:membrane; C:membrane
LOC101253772	16.0342	2.59899	0.69303	3.75019	0.000176704	0.00122425	[BLASTED, MAPPED]	lcl|NC_015441.3_cds_XP_019068793.1_12830	putative zinc finger protein At1g68190	1440	3	0	88.4	1	F:GO:0008270	F:zinc ion binding
LOC101261580	533.932	2.59625	0.281939	9.20858	3.3e-20	3.07e-18	[BLASTED, MAPPED]	lcl|NC_015439.3_cds_XP_004233658.3_8027	transcription factor WER-like	720	3	5.40544e-178	77.21	4	F:GO:0003700; C:GO:0005634; P:GO:0006355; F:GO:0043565	F:DNA-binding transcription factor activity; C:nucleus; P:regulation of DNA-templated transcription; F:sequence-specific DNA binding
LOC101265980	49.2639	2.59382	0.36352	7.13529	9.66e-13	3.57e-11	[BLASTED, MAPPED, ANNOTATED]	lcl|NC_015447.3_cds_XP_010312213.1_31629	nuclear transcription factor Y subunit A-4 isoform X1	456	3	4.93438e-58	69.21	4	F:GO:0003677; F:GO:0003700; C:GO:0005634; P:GO:0006355	F:DNA binding; F:DNA-binding transcription factor activity; C:nucleus; P:regulation of DNA-templated transcription
LOC101249694	348.416	2.5923	0.313202	8.27675	1.27e-16	8.19e-15	[BLASTED, MAPPED]	lcl|NC_015439.3_cds_XP_004232051.1_8186	patatin-like protein 3 precursor	1239	3	0	88.02	8	F:GO:0004620; C:GO:0005773; P:GO:0006629; P:GO:0016042; F:GO:0016298; F:GO:0016787; F:GO:0045735; F:GO:0047372	F:phospholipase activity; C:vacuole; P:lipid metabolic process; P:lipid catabolic process; F:lipase activity; F:hydrolase activity; F:nutrient reservoir activity; F:acylglycerol lipase activity
LOC101243814	42.5347	2.58977	0.37364	6.93118	4.17e-12	1.4e-10	[BLASTED]	lcl|NC_015446.3_cds_XP_004246391.1_27683	uncharacterized protein LOC120073353 isoform X1	393	3	9.18688e-28	74.8
LOC101244133	14.0246	2.58666	0.85178	3.03677	0.00239124	0.0111696	[BLASTED, MAPPED]	lcl|NC_015438.3_cds_XP_010313078.1_3208	formin-like protein 11	2712	3	0	87.96	6	F:GO:0003779; C:GO:0016020; C:GO:0016020; P:GO:0030036; P:GO:0045010; F:GO:0051015	F:actin binding; C:membrane; C:membrane; P:actin cytoskeleton organization; P:actin nucleation; F:actin filament binding
LOC101255309	334.302	2.57542	0.218026	11.8125	3.37e-32	8.48e-30	[BLASTED, MAPPED]	lcl|NC_015444.3_cds_XP_004242634.1_21605	eukaryotic peptide chain release factor subunit 1-3	1314	3	0	97.03	11	P:GO:0002184; F:GO:0003747; C:GO:0005737; C:GO:0005829; P:GO:0006412; P:GO:0006415; F:GO:0016149; C:GO:0018444; P:GO:0034641; P:GO:0044260; F:GO:1990825	P:cytoplasmic translational termination; F:translation release factor activity; C:cytoplasm; C:cytosol; P:translation; P:translational termination; F:translation release factor activity, codon specific; C:translation release factor complex; P:cellular nitrogen compound metabolic process; P:obsolete cellular macromolecule metabolic process; F:sequence-specific mRNA binding
LOC101253243	829.359	2.57513	0.266988	9.6451	5.16e-22	5.61e-20	[BLASTED]	lcl|NC_015447.3_cds_XP_004249679.1_31933	protein LURP-one-related 15-like	645	3	2.09525e-104	81.76
LOC101267711	260.028	2.57134	0.328939	7.81706	5.41e-15	2.76e-13	[BLASTED]	lcl|NC_015443.3_cds_XP_004240408.1_18312	probable protein phosphatase 2C 25	1179	3	4.33938e-163	82.97
LOC101251639	247.144	2.56773	0.366386	7.00826	2.41e-12	8.38e-11	[BLASTED, MAPPED]	lcl|NC_015439.3_cds_XP_004232216.1_7901	probable calcium-binding protein CML45	546	3	2.88957e-42	62.66	3	F:GO:0005509; C:GO:0016020; C:GO:0016020	F:calcium ion binding; C:membrane; C:membrane
LOC101264738	87.4726	2.5648	0.448152	5.72305	1.05e-08	2.04e-07	[BLASTED, MAPPED]	lcl|NC_015444.3_cds_XP_004242752.1_21803	heptahelical transmembrane protein 1-like	1140	3	0	81.59	3	P:GO:0009744; C:GO:0016020; C:GO:0016020	P:response to sucrose; C:membrane; C:membrane
LOC101250570	1034.91	2.5633	0.223302	11.4791	1.68e-30	3.83e-28	[BLASTED]	lcl|NC_015448.3_cds_XP_004251027.1_34027	pleiotropic drug resistance protein 2	4395	3	0	92.47
LOC101256483	34.8131	2.55783	0.466423	5.48393	4.16e-08	7.18e-07	[BLASTED]	lcl|NC_015442.3_cds_XP_004238766.1_15966	protein NRT1/ PTR FAMILY 4.6	1707	3	0	84.76
psi14C	47.8955	2.5471	0.645478	3.94607	7.94e-05	0.000608787	[BLASTED]	lcl|NC_015443.3_cds_NP_001266264.1_19620	inorganic pyrophosphatase 1-like	810	3	0	88.81
LOC101264266	246.599	2.547	0.29724	8.56884	1.05e-17	7.8e-16	[BLASTED, MAPPED, ANNOTATED]	lcl|NC_015439.3_cds_XP_004231497.1_4944	cytochrome P450 86B1-like	1674	3	0	84.54	8	F:GO:0004497; F:GO:0005506; C:GO:0005789; P:GO:0010345; F:GO:0016705; F:GO:0020037; P:GO:0042761; P:GO:0071555	F:monooxygenase activity; F:iron ion binding; C:endoplasmic reticulum membrane; P:suberin biosynthetic process; F:oxidoreductase activity, acting on paired donors, with incorporation or reduction of molecular oxygen; F:heme binding; P:very long-chain fatty acid biosynthetic process; P:cell wall organization
LOC101263872	19.5268	2.54473	0.681069	3.73637	0.000186694	0.00128167	[BLASTED, MAPPED]	lcl|NC_015448.3_cds_XP_004251070.1_34112	NAC domain-containing protein 90-like	783	3	5.64638e-91	79.63	2	F:GO:0003677; P:GO:0006355	F:DNA binding; P:regulation of DNA-templated transcription
LOC101266660	23.8304	2.5368	0.906642	2.79801	0.00514184	0.0211823	[BLASTED, MAPPED]	lcl|NC_015445.3_cds_XP_019070585.1_25814	U-box domain-containing protein 52-like isoform X2	2304	3	0	81.28	3	F:GO:0004672; F:GO:0005524; P:GO:0006468	F:protein kinase activity; F:ATP binding; P:protein phosphorylation
LOC101246888	6.27642	2.53134	1.02979	2.4581	0.0139674	0.0477296	[BLASTED, MAPPED, ANNOTATED]	lcl|NC_015439.3_cds_XP_004232865.1_6638	heat stress transcription factor A-2b-like	618	3	1.13494e-76	68.77	4	F:GO:0000978; F:GO:0003700; C:GO:0005634; P:GO:0006357	F:RNA polymerase II cis-regulatory region sequence-specific DNA binding; F:DNA-binding transcription factor activity; C:nucleus; P:regulation of transcription by RNA polymerase II
LOC101252581	9.80769	2.52834	0.8813	2.86888	0.00411931	0.0176627	[BLASTED, MAPPED]	lcl|NC_015441.3_cds_XP_025886300.1_15087	serine carboxypeptidase-like 13	2766	3	0	78.38	3	F:GO:0004180; F:GO:0004185; P:GO:0006508	F:carboxypeptidase activity; F:serine-type carboxypeptidase activity; P:proteolysis
LOC101258597	414.349	2.526	0.249247	10.1346	3.88e-24	5.23e-22	[BLASTED, MAPPED]	lcl|NC_015438.3_cds_XP_004229920.2_2602	probable polygalacturonase	1431	3	0	94.21	5	F:GO:0004650; P:GO:0005975; P:GO:0008152; F:GO:0016787; F:GO:0016798	F:polygalacturonase activity; P:carbohydrate metabolic process; P:metabolic process; F:hydrolase activity; F:hydrolase activity, acting on glycosyl bonds
LOC101259449	70.4391	2.51943	0.372193	6.76915	1.3e-11	3.98e-10	[BLASTED, MAPPED]	lcl|NC_015443.3_cds_XP_004242176.1_20343	uncharacterized protein LOC103931378	1005	3	1.7291e-87	67.62	2	C:GO:0016020; C:GO:0016020	C:membrane; C:membrane
LOC101264731	150.151	2.51297	0.352253	7.13398	9.75e-13	3.6e-11	[BLASTED, MAPPED]	lcl|NC_015443.3_cds_XP_004240976.1_19225	homeobox-leucine zipper protein ATHB-12	678	3	6.22428e-34	68.52	8	F:GO:0000981; F:GO:0003677; F:GO:0003700; C:GO:0005634; P:GO:0006355; P:GO:0006357; F:GO:0043565; P:GO:0045893	F:DNA-binding transcription factor activity, RNA polymerase II-specific; F:DNA binding; F:DNA-binding transcription factor activity; C:nucleus; P:regulation of DNA-templated transcription; P:regulation of transcription by RNA polymerase II; F:sequence-specific DNA binding; P:positive regulation of DNA-templated transcription
LOC101259396	48.9078	2.51167	0.362276	6.93304	4.12e-12	1.39e-10	[BLASTED, MAPPED]	lcl|NC_015448.3_cds_XP_010312634.1_32615	ABC transporter G family member 1-like	1950	3	0	85.21	6	F:GO:0000166; F:GO:0005524; C:GO:0016020; C:GO:0016020; P:GO:0055085; F:GO:0140359	F:nucleotide binding; F:ATP binding; C:membrane; C:membrane; P:transmembrane transport; F:ABC-type transporter activity
LOC101249954	97.4812	2.50686	0.39406	6.36162	2e-10	5.24e-09	[BLASTED]	lcl|NC_015446.3_cds_XP_004246585.1_27329	VQ motif-containing protein 29	714	3	0.00145189	52.78
LOC101255217	14.3725	2.50534	0.660168	3.795	0.000147644	0.00104819	[BLASTED, MAPPED, ANNOTATED]	lcl|NC_015444.3_cds_XP_004243852.1_22992	mitogen-activated protein kinase kinase kinase 18-like	990	3	0	80.51	3	F:GO:0000166; F:GO:0004672; P:GO:0016310	F:nucleotide binding; F:protein kinase activity; P:phosphorylation
LOC101261456	81.9113	2.50518	0.30306	8.26627	1.38e-16	8.87e-15	[BLASTED, MAPPED]	lcl|NC_015438.3_cds_XP_019071551.1_2479	(+)-neomenthol dehydrogenase-like	960	3	1.21207e-130	74.92	5	C:GO:0005737; P:GO:0006952; F:GO:0016491; F:GO:0016616; F:GO:0047501	C:cytoplasm; P:defense response; F:oxidoreductase activity; F:oxidoreductase activity, acting on the CH-OH group of donors, NAD or NADP as acceptor; F:(+)-neomenthol dehydrogenase activity
LOC101265824	58.2263	2.50434	0.350587	7.14326	9.11e-13	3.38e-11	[BLASTED]	lcl|NC_015442.3_cds_XP_004239042.1_16485	putative methylesterase 11, chloroplastic	1260	3	2.59052e-135	73.42
LOC101250098	52.5895	2.50179	0.447254	5.59366	2.22e-08	4.1e-07	[BLASTED]	lcl|NC_015449.3_cds_XP_004252804.2_36481	E3 ubiquitin-protein ligase ATL9-like	1122	3	0	71.73
LOC101268230	330.384	2.50009	0.248205	10.0727	7.3e-24	9.65e-22	[BLASTED, MAPPED]	lcl|NC_015447.3_cds_XP_004248096.1_30125	3-ketoacyl-CoA synthase 1-like	1590	3	0	83.84	7	P:GO:0006633; C:GO:0016020; C:GO:0016020; F:GO:0016740; F:GO:0016746; F:GO:0016747; F:GO:0102756	P:fatty acid biosynthetic process; C:membrane; C:membrane; F:transferase activity; F:acyltransferase activity; F:acyltransferase activity, transferring groups other than amino-acyl groups; F:obsolete very-long-chain 3-ketoacyl-CoA synthase activity
LOC101257377	251.577	2.49657	0.379636	6.57622	4.83e-11	1.37e-09	[BLASTED, MAPPED]	lcl|NC_015442.3_cds_XP_004240171.1_17203	4-hydroxyphenylpyruvate dioxygenase	1326	3	0	89.72	5	F:GO:0003868; P:GO:0006572; P:GO:0009072; F:GO:0016701; F:GO:0046872	F:4-hydroxyphenylpyruvate dioxygenase activity; P:tyrosine catabolic process; P:aromatic amino acid metabolic process; F:oxidoreductase activity, acting on single donors with incorporation of molecular oxygen; F:metal ion binding
LOC101244623	10.8228	2.48477	0.720784	3.44732	0.000566178	0.00333818	[BLASTED, MAPPED]	lcl|NC_015447.3_cds_NP_001316070.1_30770	mitochondrial pyruvate carrier 1 isoform X2	324	3	1.08187e-49	80.89	5	C:GO:0005739; C:GO:0005743; P:GO:0006850; C:GO:0016020; C:GO:0016020	C:mitochondrion; C:mitochondrial inner membrane; P:mitochondrial pyruvate transmembrane transport; C:membrane; C:membrane
LOC101247026	7.89678	2.48464	0.837805	2.96566	0.00302036	0.0135983	[BLASTED, MAPPED, ANNOTATED]	lcl|NC_015442.3_cds_XP_004240148.1_17274	nifU-like protein 3, chloroplastic	699	3	3.24608e-98	81.04	3	F:GO:0005506; P:GO:0016226; F:GO:0051536	F:iron ion binding; P:iron-sulfur cluster assembly; F:iron-sulfur cluster binding
LOC101265833	278.144	2.4804	0.366518	6.76747	1.31e-11	4.02e-10	[BLASTED]	lcl|NC_015443.3_cds_XP_004241705.1_20069	late embryogenesis abundant protein 2-like	348	3	2.84661e-09	65.27
LOC101245609	38.2726	2.4743	0.55062	4.49366	7e-06	7.17e-05	[BLASTED]	lcl|NC_015448.3_cds_XP_019066418.1_33221	NAC domain-containing protein 30-like	936	3	4.82894e-121	71.2
LOC101246667	13.0794	2.47415	0.96075	2.57522	0.0100175	0.0365773	[BLASTED, MAPPED]	lcl|NC_015438.3_cds_XP_004230048.3_2839	protein ZINC INDUCED FACILITATOR-LIKE 1-like isoform X1	1437	3	0	87.15	4	C:GO:0016020; C:GO:0016020; F:GO:0022857; P:GO:0055085	C:membrane; C:membrane; F:transmembrane transporter activity; P:transmembrane transport
LOC104646777	2610.78	2.47345	0.256856	9.62971	5.99e-22	6.48e-20	[BLASTED]	lcl|NC_015441.3_cds_XP_010319535.1_13354	protein PELPK1-like	327	3	8.27805e-12	69.64
LOC101263965	50.8595	2.47139	0.679046	3.63951	0.000273156	0.0017773	[BLASTED, MAPPED]	lcl|NC_015439.3_cds_XP_004232583.1_7212	protein PIN-LIKES 7	1218	3	0	80.17	5	P:GO:0009734; C:GO:0016020; C:GO:0016020; P:GO:0055085; P:GO:0080162	P:auxin-activated signaling pathway; C:membrane; C:membrane; P:transmembrane transport; P:endoplasmic reticulum to cytosol auxin transport
LOC101257272	26.6902	2.46664	0.495526	4.97782	6.43e-07	8.44e-06	[BLASTED]	lcl|NC_015443.3_cds_XP_004241761.1_19984	uncharacterized protein LOC107869580	423	3	9.16025e-61	70.81
LOC101257243	20.403	2.46353	0.633472	3.88894	0.000100684	0.000748789	[BLASTED, MAPPED]	lcl|NC_015449.3_cds_XP_025884480.1_34745	receptor-like protein 9DC3	2634	3	0	59.2	4	C:GO:0005886; C:GO:0016020; C:GO:0016020; P:GO:0050832	C:plasma membrane; C:membrane; C:membrane; P:defense response to fungus
ltpg1	435.695	2.46297	0.220997	11.1448	7.59e-29	1.55e-26	[BLASTED]	lcl|NC_015447.3_cds_NP_001234735.1_31028	non-specific lipid-transfer protein 2-like	345	3	1.15847e-59	81.73
LOC101251195	57.6211	2.45784	0.358235	6.86096	6.84e-12	2.21e-10	[BLASTED]	lcl|NC_015443.3_cds_XP_004242329.1_21430	EID1-like F-box protein 3	834	3	4.32216e-114	78.56
LOC101261712	38.4175	2.45271	0.432638	5.66919	1.43e-08	2.76e-07	[BLASTED, MAPPED]	lcl|NC_015442.3_cds_NP_001316142.2_17654	dehydration-responsive element-binding protein 2C	1227	3	1.57955e-81	61.87	6	F:GO:0000976; F:GO:0003677; F:GO:0003700; C:GO:0005634; P:GO:0006355; P:GO:0045893	F:transcription cis-regulatory region binding; F:DNA binding; F:DNA-binding transcription factor activity; C:nucleus; P:regulation of DNA-templated transcription; P:positive regulation of DNA-templated transcription
LOC101259871	387.203	2.4516	0.188291	13.0202	9.39e-39	3.79e-36	[BLASTED, MAPPED]	lcl|NC_015438.3_cds_XP_004228748.1_28	probable ascorbate-specific transmembrane electron transporter 1	666	3	2.12195e-73	76.88	4	C:GO:0016020; C:GO:0016020; F:GO:0016491; F:GO:0046872	C:membrane; C:membrane; F:oxidoreductase activity; F:metal ion binding
LOC101261691	79.4407	2.4455	0.596079	4.10264	4.08e-05	0.000341327	[BLASTED]	lcl|NC_015449.3_cds_XP_010314054.2_34843	G-type lectin S-receptor-like serine/threonine-protein kinase CES101	2430	3	0	90.22
LOC104645573	332.088	2.44481	0.795245	3.07428	0.00211011	0.0100783	[BLASTED, MAPPED]	lcl|NC_015439.3_cds_XP_010315726.1_5265	NDR1/HIN1-like protein 6	771	3	3.60582e-72	69.94	4	P:GO:0009863; C:GO:0016020; C:GO:0016020; P:GO:0098542	P:salicylic acid mediated signaling pathway; C:membrane; C:membrane; P:defense response to other organism
LOC100301944	837.681	2.44126	0.312234	7.81868	5.34e-15	2.73e-13	[BLASTED, MAPPED]	lcl|NC_015443.3_cds_NP_001234301.2_20132	probable WRKY transcription factor 40	1083	3	1.13443e-112	64.76	5	F:GO:0003677; F:GO:0003700; C:GO:0005634; P:GO:0006355; F:GO:0043565	F:DNA binding; F:DNA-binding transcription factor activity; C:nucleus; P:regulation of DNA-templated transcription; F:sequence-specific DNA binding
LOC101258486	14.5717	2.43789	0.835539	2.91775	0.0035257	0.0155684	[BLASTED, MAPPED]	lcl|NC_015446.3_cds_XP_004247457.1_28713	monothiol glutaredoxin-S9-like	321	3	1.15286e-62	91.49	5	C:GO:0005634; C:GO:0005737; C:GO:0016020; C:GO:0016020; F:GO:0097573	C:nucleus; C:cytoplasm; C:membrane; C:membrane; F:obsolete glutathione oxidoreductase activity
LOC100736441	1257.04	2.43125	0.256761	9.46892	2.83e-21	2.88e-19	[BLASTED, MAPPED]	lcl|NC_015445.3_cds_NP_001234521.1_25703	BURP domain protein RD22-like	1098	3	2.38732e-119	81.91	2	C:GO:0016020; C:GO:0016020	C:membrane; C:membrane
LOC101249721	16.1918	2.42946	0.790465	3.07346	0.00211595	0.010095	[BLASTED]	lcl|NW_020443731.1_cds_XP_004253464.1_37394	cis-prenyltransferase 4, chloroplastic-like	498	3	4.07623e-40	66.09
CBF1	126.541	2.42424	0.455397	5.32336	1.02e-07	1.62e-06	[BLASTED, MAPPED, ANNOTATED]	lcl|NC_015440.3_cds_NP_001234123.1_9368	dehydration-responsive element-binding protein 1D-like	633	3	7.32731e-78	80.18	6	F:GO:0003677; F:GO:0003700; C:GO:0005634; P:GO:0006355; P:GO:0006952; P:GO:0009873	F:DNA binding; F:DNA-binding transcription factor activity; C:nucleus; P:regulation of DNA-templated transcription; P:defense response; P:ethylene-activated signaling pathway
LOC101250412	978.412	2.42369	0.205415	11.799	3.95e-32	9.84e-30	[BLASTED]	lcl|NC_015443.3_cds_XP_004240351.1_18215	transcription factor MYB48-like	708	3	1.15934e-101	78.8
LOC101246288	570.787	2.4215	0.20023	12.0936	1.14e-33	3.31e-31	[BLASTED, MAPPED]	lcl|NC_015438.3_cds_XP_010326994.1_2710	long chain acyl-CoA synthetase 4-like	1986	3	0	86.98	7	F:GO:0000166; P:GO:0001676; F:GO:0004467; F:GO:0005524; P:GO:0006629; P:GO:0006631; F:GO:0016874	F:nucleotide binding; P:long-chain fatty acid metabolic process; F:long-chain fatty acid-CoA ligase activity; F:ATP binding; P:lipid metabolic process; P:fatty acid metabolic process; F:ligase activity
LOC101256484	292.299	2.41713	0.433316	5.57821	2.43e-08	4.43e-07	[BLASTED]	lcl|NC_015442.3_cds_XP_004238848.1_16113	uncharacterized protein At1g66480-like isoform X4	711	3	4.02539e-107	67.88
LOC101256693	399.627	2.4149	0.207806	11.621	3.23e-31	7.68e-29	[BLASTED]	lcl|NC_015445.3_cds_XP_004244460.1_24363	NAC domain-containing protein 92 isoform X1	909	3	4.13231e-115	64.06
LOC101257668	19.545	2.41286	0.559956	4.30901	1.64e-05	0.000153095	[BLASTED]	lcl|NC_015442.3_cds_XP_019069529.1_17199	putative lipid-transfer protein DIR1	339	3	2.22809e-71	86.44
LOC101261353	10.1447	2.40865	0.848918	2.83731	0.00454948	0.0191094	[BLASTED, MAPPED]	lcl|NC_015445.3_cds_XP_004246186.1_26119	transcription factor MYB32-like	873	3	1.20844e-77	81.97	2	F:GO:0000976; P:GO:0010597	F:transcription cis-regulatory region binding; P:green leaf volatile biosynthetic process
LOC101254410	591.253	2.40492	0.283737	8.47587	2.33e-17	1.66e-15	[BLASTED]	lcl|NC_015445.3_cds_XP_004245592.1_26680	BTB/POZ domain-containing protein At5g41330	1392	3	0	77.81
LOC101255889	255.781	2.39972	0.309095	7.76369	8.25e-15	4.08e-13	[BLASTED]	lcl|NC_015442.3_cds_XP_004239935.1_17683	uncharacterized acetyltransferase At3g50280-like	1374	3	0	95.2
LOC104646961	103.137	2.39761	0.275265	8.71018	3.03e-18	2.36e-16	[BLASTED]	lcl|NC_015441.3_cds_XP_010319776.1_14177	nuclear transcription factor Y subunit B-1-like	567	3	4.13138e-69	90.85
AADC1A	157.083	2.39638	0.391951	6.11397	9.72e-10	2.29e-08	[BLASTED, MAPPED]	lcl|NC_015445.3_cds_NP_001233845.1_25759	histidine decarboxylase	1416	3	0	90.76	7	F:GO:0003824; F:GO:0016829; F:GO:0016830; F:GO:0016831; P:GO:0019752; F:GO:0030170; P:GO:1901566	F:catalytic activity; F:lyase activity; F:carbon-carbon lyase activity; F:carboxy-lyase activity; P:carboxylic acid metabolic process; F:pyridoxal phosphate binding; P:organonitrogen compound biosynthetic process
LOC101260998	25.2107	2.39551	0.541851	4.42097	9.83e-06	9.74e-05	[BLASTED, MAPPED]	lcl|NC_015440.3_cds_XP_004234800.1_9916	mini zinc finger protein 2-like	267	3	2.58891e-59	90.68	4	F:GO:0000976; F:GO:0003700; C:GO:0005634; P:GO:0006355	F:transcription cis-regulatory region binding; F:DNA-binding transcription factor activity; C:nucleus; P:regulation of DNA-templated transcription
LOC101254378	18.1794	2.38719	0.841806	2.83579	0.0045712	0.0191856	[BLASTED, MAPPED]	lcl|NC_015441.3_cds_XP_004237706.1_14426	2-oxoisovalerate dehydrogenase subunit alpha 1, mitochondrial-like	1419	3	0	93.18	4	C:GO:0005947; P:GO:0009083; F:GO:0016491; F:GO:0016624	C:mitochondrial alpha-ketoglutarate dehydrogenase complex; P:branched-chain amino acid catabolic process; F:oxidoreductase activity; F:oxidoreductase activity, acting on the aldehyde or oxo group of donors, disulfide as acceptor
LOC101253320	4877.93	2.38355	0.259614	9.18111	4.27e-20	3.89e-18	[BLASTED, MAPPED]	lcl|NC_015446.3_cds_XP_004247591.1_28956	sulfate transporter 3.1-like isoform X2	1974	3	0	88.52	9	F:GO:0008271; P:GO:0008272; C:GO:0009507; F:GO:0015116; F:GO:0015293; C:GO:0016020; C:GO:0016020; P:GO:0055085; P:GO:1902358	F:secondary active sulfate transmembrane transporter activity; P:sulfate transport; C:chloroplast; F:sulfate transmembrane transporter activity; F:symporter activity; C:membrane; C:membrane; P:transmembrane transport; P:sulfate transmembrane transport
LOC101254339	30.8653	2.38029	0.557284	4.27123	1.94e-05	0.000177749	[BLASTED]	lcl|NC_015446.3_cds_XP_004247905.1_29450	5-OH-xanthotoxin synthase-like	1476	3	0	91.42
SlCKX2	52.9706	2.37728	0.382287	6.21856	5.02e-10	1.24e-08	[BLASTED]	lcl|NC_015438.3_cds_NP_001244909.1_2104	cytokinin dehydrogenase 1	1602	3	0	82
LOC101263188	873.034	2.37394	0.163025	14.5619	4.91e-48	3.9e-45	[BLASTED, MAPPED, ANNOTATED]	lcl|NC_015440.3_cds_XP_010317678.1_9452	amino acid transporter AVT3B-like	1284	3	0	88.03	7	C:GO:0005774; P:GO:0009734; F:GO:0015175; F:GO:0015179; F:GO:0015293; P:GO:0015804; P:GO:1902475	C:vacuolar membrane; P:auxin-activated signaling pathway; F:neutral L-amino acid transmembrane transporter activity; F:L-amino acid transmembrane transporter activity; F:symporter activity; P:neutral amino acid transport; P:L-alpha-amino acid transmembrane transport
hsc70	698.805	2.37098	0.281627	8.41887	3.8e-17	2.63e-15	[BLASTED, MAPPED]	lcl|NC_015443.3_cds_NP_001234491.2_20998	heat shock cognate 70 kDa protein 2-like	1947	3	0	96.51	14	F:GO:0000166; F:GO:0005524; C:GO:0005737; P:GO:0006457; P:GO:0006950; F:GO:0016887; F:GO:0031072; P:GO:0034620; P:GO:0042026; F:GO:0044183; F:GO:0051082; P:GO:0051085; F:GO:0051787; F:GO:0140662	F:nucleotide binding; F:ATP binding; C:cytoplasm; P:protein folding; P:response to stress; F:ATP hydrolysis activity; F:heat shock protein binding; P:cellular response to unfolded protein; P:protein refolding; F:protein folding chaperone; F:unfolded protein binding; P:chaperone cofactor-dependent protein refolding; F:misfolded protein binding; F:ATP-dependent protein folding chaperone
LOC101267241	137.366	2.36494	0.358651	6.59399	4.28e-11	1.23e-09	[BLASTED, MAPPED]	lcl|NC_015443.3_cds_XP_004240902.1_19053	putative sodium-coupled neutral amino acid transporter 7	1317	3	8.32881e-176	81.4	9	P:GO:0003333; P:GO:0006865; P:GO:0009734; F:GO:0015179; F:GO:0015293; P:GO:0015807; C:GO:0016020; C:GO:0016020; P:GO:1902475	P:amino acid transmembrane transport; P:amino acid transport; P:auxin-activated signaling pathway; F:L-amino acid transmembrane transporter activity; F:symporter activity; P:L-amino acid transport; C:membrane; C:membrane; P:L-alpha-amino acid transmembrane transport
LOC101258926	95.4454	2.36005	0.518275	4.55366	5.27e-06	5.57e-05	[BLASTED, MAPPED]	lcl|NC_015440.3_cds_XP_004235158.1_10412	probable xyloglucan endotransglucosylase/hydrolase protein 23	861	3	1.92124e-155	86.28	13	F:GO:0004553; C:GO:0005576; P:GO:0005975; P:GO:0006073; P:GO:0008152; P:GO:0010411; F:GO:0016740; F:GO:0016762; F:GO:0016787; F:GO:0016798; P:GO:0042546; C:GO:0048046; P:GO:0071555	F:hydrolase activity, hydrolyzing O-glycosyl compounds; C:extracellular region; P:carbohydrate metabolic process; P:obsolete cellular glucan metabolic process; P:metabolic process; P:xyloglucan metabolic process; F:transferase activity; F:xyloglucan:xyloglucosyl transferase activity; F:hydrolase activity; F:hydrolase activity, acting on glycosyl bonds; P:cell wall biogenesis; C:apoplast; P:cell w…
LOC101253986	68.7142	2.35702	0.332414	7.0906	1.34e-12	4.83e-11	[BLASTED, MAPPED]	lcl|NC_015440.3_cds_XP_004235883.1_11901	AP2-like ethylene-responsive transcription factor At1g16060	1116	3	1.28944e-123	75.83	5	F:GO:0003677; F:GO:0003700; C:GO:0005634; P:GO:0006355; P:GO:0006952	F:DNA binding; F:DNA-binding transcription factor activity; C:nucleus; P:regulation of DNA-templated transcription; P:defense response
LOC101245711	68.3844	2.35643	0.473328	4.97843	6.41e-07	8.42e-06	[BLASTED]	lcl|NC_015439.3_cds_XP_004231789.1_8691	putative calcium-binding protein CML19	426	3	4.37377e-55	78.24
LOC101266963	37.708	2.353	0.848298	2.77379	0.00554081	0.0224631	[BLASTED, MAPPED, ANNOTATED]	lcl|NC_015445.3_cds_XP_004245718.1_26454	geraniol 8-hydroxylase	1539	3	0	75.93	3	C:GO:0016020; F:GO:0016491; F:GO:0046872	C:membrane; F:oxidoreductase activity; F:metal ion binding
LOC101248646	44.2949	2.3508	0.419619	5.60222	2.12e-08	3.92e-07	[BLASTED]	lcl|NC_015440.3_cds_XP_019068141.1_8929	LRR receptor-like serine/threonine-protein kinase EFR	2859	3	0	85.69
tXET-B2	263.451	2.34976	0.418522	5.61444	1.97e-08	3.68e-07	[BLASTED, MAPPED, ANNOTATED]	lcl|NC_015444.3_cds_NP_001234207.1_23488	xyloglucan endotransglucosylase protein 1-like	864	3	7.41235e-139	80.73	6	F:GO:0004553; P:GO:0010411; F:GO:0016762; P:GO:0042546; C:GO:0048046; P:GO:0071555	F:hydrolase activity, hydrolyzing O-glycosyl compounds; P:xyloglucan metabolic process; F:xyloglucan:xyloglucosyl transferase activity; P:cell wall biogenesis; C:apoplast; P:cell wall organization
LOC101260789	29.1212	2.34027	0.576736	4.05778	4.95e-05	0.000404062	[BLASTED]	lcl|NC_015448.3_cds_XP_025884089.1_33136	F-box protein At3g07870-like	1146	3	5.27005e-60	49.96
LOC101251386	89.2217	2.33962	0.357726	6.54025	6.14e-11	1.72e-09	[BLASTED]	lcl|NC_015443.3_cds_XP_004241144.1_19319	classical arabinogalactan protein 1-like	573	3	1.56197e-31	64.77
LOC100134881	56.5249	2.33939	0.445902	5.24641	1.55e-07	2.35e-06	[BLASTED, MAPPED]	lcl|NC_015447.3_cds_NP_001234706.2_31872	uncharacterized protein LOC105174477	1407	3	1.09596e-180	68.72	1	P:GO:0045927	P:positive regulation of growth
LOC101244528	12.613	2.33865	0.721228	3.2426	0.00118446	0.00620726	[BLASTED]	lcl|NC_015446.3_cds_XP_004247706.1_29107	1-aminocyclopropane-1-carboxylate oxidase homolog	1122	3	0	85.89
LOC101253411	10.7058	2.32988	0.833903	2.79394	0.00520697	0.0213971	[BLASTED, MAPPED]	lcl|NC_015438.3_cds_XP_004228883.1_444	L-ascorbate oxidase-like	1719	3	0	82.9	5	F:GO:0005507; C:GO:0005576; F:GO:0008447; F:GO:0016491; F:GO:0046872	F:copper ion binding; C:extracellular region; F:L-ascorbate oxidase activity; F:oxidoreductase activity; F:metal ion binding
LOC101257641	1464.59	2.32672	0.283662	8.20244	2.36e-16	1.45e-14	[BLASTED, MAPPED]	lcl|NC_015440.3_cds_XP_004235315.1_10780	omega-hydroxypalmitate O-feruloyl transferase	1302	3	0	88.14	2	F:GO:0016740; F:GO:0016747	F:transferase activity; F:acyltransferase activity, transferring groups other than amino-acyl groups
CAB1B	43.0113	2.32531	0.842563	2.7598	0.00578365	0.0232278	[BLASTED, MAPPED]	lcl|NC_015439.3_cds_NP_001316856.1_6222	chlorophyll a-b binding protein 1C, chloroplastic isoform X33	798	3	0	99.25	12	P:GO:0009416; C:GO:0009507; C:GO:0009522; C:GO:0009523; C:GO:0009535; C:GO:0009536; C:GO:0009579; P:GO:0009765; P:GO:0009768; P:GO:0015979; C:GO:0016020; F:GO:0016168	P:response to light stimulus; C:chloroplast; C:photosystem I; C:photosystem II; C:chloroplast thylakoid membrane; C:plastid; C:thylakoid; P:photosynthesis, light harvesting; P:photosynthesis, light harvesting in photosystem I; P:photosynthesis; C:membrane; F:chlorophyll binding
LOC101253557	540.984	2.32372	0.33707	6.89388	5.43e-12	1.79e-10	[BLASTED, MAPPED]	lcl|NC_015439.3_cds_XP_025884896.1_6326	probable LRR receptor-like serine/threonine-protein kinase At1g07650 isoform X1	6006	3	0	77.56	11	F:GO:0000166; F:GO:0004672; F:GO:0004674; F:GO:0005524; C:GO:0005886; P:GO:0006468; C:GO:0016020; C:GO:0016020; F:GO:0016301; P:GO:0016310; F:GO:0016740	F:nucleotide binding; F:protein kinase activity; F:protein serine/threonine kinase activity; F:ATP binding; C:plasma membrane; P:protein phosphorylation; C:membrane; C:membrane; F:kinase activity; P:phosphorylation; F:transferase activity
LOC101251036	172.638	2.31884	0.281834	8.22769	1.91e-16	1.2e-14	[BLASTED, MAPPED]	lcl|NC_015446.3_cds_XP_004247896.2_29435	crocetin glucosyltransferase, chloroplastic-like	1431	3	3.04003e-178	65.48	4	F:GO:0008194; F:GO:0016740; F:GO:0016757; F:GO:0016758	F:UDP-glycosyltransferase activity; F:transferase activity; F:glycosyltransferase activity; F:hexosyltransferase activity
WRKY81	136.29	2.31317	0.42115	5.49251	3.96e-08	6.87e-07	[BLASTED, MAPPED]	lcl|NC_015446.3_cds_NP_001266272.1_27883	WRKY DNA-binding transcription factor 70-like	876	3	0	87.62	5	F:GO:0003677; F:GO:0003700; C:GO:0005634; P:GO:0006355; F:GO:0043565	F:DNA binding; F:DNA-binding transcription factor activity; C:nucleus; P:regulation of DNA-templated transcription; F:sequence-specific DNA binding
LOC101254641	19.7586	2.31237	0.546592	4.23051	2.33e-05	0.000209023	[BLASTED]	lcl|NC_015438.3_cds_XP_004230325.1_3365	uncharacterized protein LOC101254641	492	3	6.27193e-95	94.83
LOC101262356	46.7341	2.31117	0.455751	5.07111	3.95e-07	5.44e-06	[BLASTED]	lcl|NC_015438.3_cds_XP_004230267.1_3260	F-box protein PP2-B15-like	837	3	0	81.68
LOC101255648	452.325	2.30851	0.21449	10.7628	5.16e-27	9.06e-25	[BLASTED, MAPPED]	lcl|NC_015439.3_cds_XP_004232068.1_8146	GDSL esterase/lipase At2g23540-like	1122	3	0	91.56	1	F:GO:0016788	F:hydrolase activity, acting on ester bonds
LOC101253759	328.459	2.3053	0.323218	7.13233	9.87e-13	3.64e-11	[BLASTED, MAPPED]	lcl|NC_015440.3_cds_XP_025885776.1_10586	MLO-like protein 6	1518	3	0	72.1	5	F:GO:0005516; P:GO:0006952; P:GO:0009607; C:GO:0016020; C:GO:0016020	F:calmodulin binding; P:defense response; P:response to biotic stimulus; C:membrane; C:membrane
LOC101254491	49.9269	2.30351	0.449213	5.12787	2.93e-07	4.16e-06	[BLASTED, MAPPED]	lcl|NC_015442.3_cds_XP_004239759.1_17962	PREDICTED: stellacyanin-like	558	3	6.03432e-40	77.03	2	F:GO:0009055; P:GO:0022900	F:electron transfer activity; P:electron transport chain
LOC101253257	120.907	2.30083	0.474564	4.8483	1.25e-06	1.53e-05	[BLASTED, MAPPED]	lcl|NC_015449.3_cds_XP_004251702.1_35034	ethylene-responsive transcription factor ERF017	747	3	1.37139e-52	61.12	4	F:GO:0003677; F:GO:0003700; C:GO:0005634; P:GO:0006355	F:DNA binding; F:DNA-binding transcription factor activity; C:nucleus; P:regulation of DNA-templated transcription
LOC101260726	213.198	2.29615	0.240881	9.53234	1.54e-21	1.61e-19	[BLASTED, MAPPED]	lcl|NC_015442.3_cds_XP_004238863.1_16131	uncharacterized protein LOC115711948	789	3	5.13809e-115	77.75	5	F:GO:0004842; F:GO:0008270; C:GO:0016020; C:GO:0016020; P:GO:0016567	F:ubiquitin-protein transferase activity; F:zinc ion binding; C:membrane; C:membrane; P:protein ubiquitination
LOC101254612	24.7363	2.29435	0.493857	4.64577	3.39e-06	3.78e-05	[BLASTED, MAPPED, ANNOTATED]	lcl|NC_015444.3_cds_XP_010323839.1_22994	mitogen-activated protein kinase kinase kinase 18-like	1113	3	0	81.59	3	F:GO:0000166; F:GO:0004672; P:GO:0016310	F:nucleotide binding; F:protein kinase activity; P:phosphorylation
NAC1	344.568	2.29179	0.274396	8.35214	6.7e-17	4.52e-15	[BLASTED, MAPPED]	lcl|NC_015441.3_cds_NP_001234482.1_13122	NAC domain-containing protein 2-like	906	3	2.39497e-135	75.33	2	F:GO:0003677; P:GO:0006355	F:DNA binding; P:regulation of DNA-templated transcription
LOC101261890	79.6097	2.29022	0.336788	6.80018	1.04e-11	3.27e-10	[BLASTED, MAPPED]	lcl|NC_015449.3_cds_XP_019067234.1_35081	heptahelical transmembrane protein 1-like	987	3	2.06473e-180	80.23	3	P:GO:0009744; C:GO:0016020; C:GO:0016020	P:response to sucrose; C:membrane; C:membrane
IAA8	261.78	2.28454	0.200041	11.4203	3.31e-30	7.39e-28	[BLASTED, MAPPED]	lcl|NC_015440.3_cds_NP_001266077.1_12248	auxin-responsive protein IAA1-like	759	3	3.50371e-143	83.17	3	C:GO:0005634; P:GO:0006355; P:GO:0009734	C:nucleus; P:regulation of DNA-templated transcription; P:auxin-activated signaling pathway
LOC101261330	15.6038	2.28385	0.605089	3.77441	0.000160389	0.00112377	[BLASTED, MAPPED]	lcl|NC_015442.3_cds_XP_025886872.1_16616	phosphate transporter PHO1 homolog 10 isoform X2	2325	3	0	79.13	3	P:GO:0006817; C:GO:0016020; C:GO:0016020	P:phosphate ion transport; C:membrane; C:membrane
LOC101257315	35.0356	2.28069	0.448816	5.08157	3.74e-07	5.18e-06	[BLASTED]	lcl|NC_015438.3_cds_XP_004231099.1_4763	metallothionein-like protein 4B	288	3	1.80955e-11	65.87
LOC101245190	15.8544	2.27964	0.796733	2.86123	0.00422003	0.0180152	[BLASTED]	lcl|NC_015445.3_cds_XP_004245562.1_26735	protein LURP-one-related 17	696	3	2.80284e-79	73.31
LOC101244867	71.4507	2.27899	0.388946	5.85941	4.65e-09	9.76e-08	[BLASTED, MAPPED]	lcl|NC_015441.3_cds_XP_004238466.1_15712	protein PIN-LIKES 3-like isoform X1	1224	3	0	80.82	5	P:GO:0009734; C:GO:0016020; C:GO:0016020; P:GO:0055085; P:GO:0080162	P:auxin-activated signaling pathway; C:membrane; C:membrane; P:transmembrane transport; P:endoplasmic reticulum to cytosol auxin transport
LOC101260651	168.069	2.27695	0.424839	5.35957	8.34e-08	1.34e-06	[BLASTED, MAPPED]	lcl|NC_015443.3_cds_XP_004241179.1_21075	laccase-4	1683	3	0	82.23	7	F:GO:0005507; C:GO:0005576; F:GO:0016491; P:GO:0046274; F:GO:0046872; C:GO:0048046; F:GO:0052716	F:copper ion binding; C:extracellular region; F:oxidoreductase activity; P:lignin catabolic process; F:metal ion binding; C:apoplast; F:hydroquinone:oxygen oxidoreductase activity
LOC101255218	38.1396	2.27042	0.73625	3.08376	0.00204401	0.00980633	[BLASTED]	lcl|NC_015444.3_cds_XP_004244057.1_23990	pirin-like protein	897	3	6.17179e-171	88.5
LOC101251005	92.2712	2.27039	0.564006	4.02547	5.69e-05	0.00045375	[BLASTED]	lcl|NC_015444.3_cds_XP_004243215.1_23505	heavy metal-associated isoprenylated plant protein 16-like isoform X2	390	3	5.48315e-20	74.68
LOC101261201	22.359	2.25872	0.536968	4.20643	2.59e-05	0.000229228	[BLASTED]	lcl|NC_015449.3_cds_XP_004251977.1_35555	FCS-Like Zinc finger 14-like	666	3	9.28817e-36	53.03
LOC101248973	99.0077	2.25786	0.325496	6.93668	4.01e-12	1.36e-10	[BLASTED]	lcl|NC_015442.3_cds_XP_004238993.1_16356	peroxidase 11	1044	3	0	84.47
LOC101251002	164.22	2.2571	0.277715	8.12741	4.39e-16	2.61e-14	[BLASTED, MAPPED]	lcl|NC_015443.3_cds_XP_010322739.1_19906	ABC transporter G family member 32	4227	3	0	85.77	6	F:GO:0000166; F:GO:0005524; C:GO:0016020; C:GO:0016020; P:GO:0055085; F:GO:0140359	F:nucleotide binding; F:ATP binding; C:membrane; C:membrane; P:transmembrane transport; F:ABC-type transporter activity
LOC101267151	146.419	2.25466	0.512941	4.39557	1.1e-05	0.000108242	[BLASTED, MAPPED, ANNOTATED]	lcl|NC_015438.3_cds_XP_010315681.1_273	E3 ubiquitin-protein ligase PUB22-like isoform X2	1227	3	0	86.04	2	P:GO:0016567; F:GO:0061630	P:protein ubiquitination; F:ubiquitin protein ligase activity
ProT2	270.071	2.25393	0.231785	9.72422	2.38e-22	2.64e-20	[BLASTED, MAPPED, ANNOTATED]	lcl|NC_015440.3_cds_NP_001233990.1_10651	proline transporter 1	1320	3	0	83.1	5	P:GO:0003333; C:GO:0005886; P:GO:0009734; F:GO:0015171; F:GO:0015293	P:amino acid transmembrane transport; C:plasma membrane; P:auxin-activated signaling pathway; F:amino acid transmembrane transporter activity; F:symporter activity
LOC101267774	407.587	2.25299	0.325996	6.9111	4.81e-12	1.6e-10	[BLASTED, MAPPED]	lcl|NC_015440.3_cds_XP_010317413.1_8888	chlorophyll a-b binding protein 40, chloroplastic	804	3	0	98.02	12	P:GO:0009416; C:GO:0009507; C:GO:0009522; C:GO:0009523; C:GO:0009535; C:GO:0009536; C:GO:0009579; P:GO:0009765; P:GO:0009768; P:GO:0015979; C:GO:0016020; F:GO:0016168	P:response to light stimulus; C:chloroplast; C:photosystem I; C:photosystem II; C:chloroplast thylakoid membrane; C:plastid; C:thylakoid; P:photosynthesis, light harvesting; P:photosynthesis, light harvesting in photosystem I; P:photosynthesis; C:membrane; F:chlorophyll binding
LOC101265425	228.447	2.25044	0.259297	8.67902	3.99e-18	3.09e-16	[BLASTED]	lcl|NC_015441.3_cds_XP_004236679.1_13387	universal stress protein PHOS34	489	3	6.2199e-64	81.88
LOC101263190	37.9479	2.24551	0.444597	5.05065	4.4e-07	6e-06	[BLASTED, MAPPED]	lcl|NC_015440.3_cds_XP_004234582.1_9381	transcription factor bHLH112-like isoform X1	1017	3	2.23733e-115	70.63	2	C:GO:0005634; F:GO:0046983	C:nucleus; F:protein dimerization activity
LOC101264391	272.909	2.24123	0.22314	10.0441	9.76e-24	1.27e-21	[BLASTED, MAPPED]	lcl|NC_015439.3_cds_XP_004232751.1_6889	putative receptor-like protein kinase At4g00960 isoform X2	2031	3	0	83.99	7	F:GO:0004672; F:GO:0005524; P:GO:0006468; C:GO:0016020; C:GO:0016020; F:GO:0016301; P:GO:0016310	F:protein kinase activity; F:ATP binding; P:protein phosphorylation; C:membrane; C:membrane; F:kinase activity; P:phosphorylation
LOC101249144	54.4201	2.24121	0.374766	5.9803	2.23e-09	4.91e-08	[BLASTED]	lcl|NC_015439.3_cds_XP_010317182.1_5536	homeobox-leucine zipper protein HAT22-like	759	3	0	79.08
LOC101246023	66.3398	2.23893	0.308551	7.25627	3.98e-13	1.54e-11	[BLASTED]	lcl|NC_015440.3_cds_XP_004234242.3_8895	two-pore potassium channel 3-like	990	3	9.97799e-78	62.04
LOC101264329	11.5368	2.23839	0.818172	2.73584	0.00622215	0.0247293	[BLASTED]	lcl|NC_015442.3_cds_XP_004239705.1_18047	uncharacterized protein LOC121783048 isoform X2	633	3	1.57722e-82	77.42
LOC101246985	45.9361	2.23707	0.420052	5.3257	1.01e-07	1.6e-06	[BLASTED, MAPPED]	lcl|NC_015448.3_cds_XP_010312542.1_32364	GDSL esterase/lipase At5g03610-like	1053	3	8.0633e-121	72.07	1	F:GO:0016788	F:hydrolase activity, acting on ester bonds
LOC104645815	30.2642	2.23141	0.690277	3.23263	0.00122655	0.0063926	[BLASTED, MAPPED, ANNOTATED]	lcl|NC_015439.3_cds_XP_010316679.1_6756	heterogeneous nuclear ribonucleoprotein U-like protein 1 isoform X2	2811	3	0	82.15	1	C:GO:1990904	C:ribonucleoprotein complex
LOC101244455	17.2441	2.22828	0.671197	3.31986	0.000900633	0.0049315	[BLASTED, MAPPED]	lcl|NC_015439.3_cds_XP_010316720.1_6685	serine carboxypeptidase-like 31	1461	3	0	86.68	6	F:GO:0004180; F:GO:0004185; C:GO:0005576; P:GO:0006508; F:GO:0008233; F:GO:0016787	F:carboxypeptidase activity; F:serine-type carboxypeptidase activity; C:extracellular region; P:proteolysis; F:peptidase activity; F:hydrolase activity
LOC101263885	10.2106	2.22508	0.827892	2.68764	0.0071959	0.0278352	[BLASTED, MAPPED]	lcl|NC_015449.3_cds_XP_004252659.3_36299	exocyst complex component EXO70A1	1971	3	0	72.83	4	C:GO:0000145; F:GO:0005546; P:GO:0006887; P:GO:0015031	C:exocyst; F:phosphatidylinositol-4,5-bisphosphate binding; P:exocytosis; P:protein transport
SRG2	977.423	2.21691	0.372497	5.95149	2.66e-09	5.77e-08	[BLASTED, MAPPED]	lcl|NC_015444.3_cds_NP_001234228.2_22436	protein ALP1-like	1500	3	0	82.77	3	C:GO:0005634; F:GO:0016787; F:GO:0046872	C:nucleus; F:hydrolase activity; F:metal ion binding
LOC101264860	22.1283	2.21259	0.648156	3.41367	0.000640931	0.00369454	[BLASTED]	lcl|NC_015446.3_cds_XP_010326710.1_29021	acylamino-acid-releasing enzyme-like isoform X1	2346	3	0	90.43
LOC104645665	174.315	2.21152	0.191424	11.553	7.13e-31	1.64e-28	[BLASTED]	lcl|NC_015439.3_cds_XP_019067617.1_8669	uncharacterized protein LOC111378699	828	3	5.39909e-55	54.8
gst	35.1325	2.20855	0.429978	5.13642	2.8e-07	3.99e-06	[BLASTED]	lcl|NC_015438.3_cds_XP_019068348.1_3203	uncharacterized protein LOC113862137	906	3	9.40498e-47	58.26
LOC101264199	16.1822	2.20734	0.642482	3.43565	0.000591141	0.00346344	[BLASTED]	lcl|NC_015440.3_cds_XP_004235916.1_11839	F-box protein At5g07610-like isoform X1	1272	3	2.14624e-51	48.71
LOC101245856	33.5402	2.20629	0.505592	4.36377	1.28e-05	0.000122503	[BLASTED, MAPPED]	lcl|NC_015443.3_cds_XP_004242134.1_20600	binding partner of ACD11 1-like isoform X2	1095	3	0	87.54	2	F:GO:0003676; F:GO:0003723	F:nucleic acid binding; F:RNA binding
LOC101265954	17.7782	2.20247	0.582761	3.77937	0.000157224	0.0011063	[BLASTED]	lcl|NC_015446.3_cds_XP_004246639.1_27238	putative ubiquitin 1	480	3	1.03453e-96	70.68
LOC101265881	13.8915	2.2016	0.708478	3.10751	0.00188669	0.00918316	[BLASTED, MAPPED]	lcl|NC_015439.3_cds_XP_004232669.1_7046	glutathione S-transferase F11-like	693	3	3.39548e-164	86.85	4	F:GO:0004364; C:GO:0005737; P:GO:0042221; F:GO:0043295	F:glutathione transferase activity; C:cytoplasm; P:response to chemical; F:glutathione binding
LOC101268143	134.615	2.20003	0.443256	4.96334	6.93e-07	9.02e-06	[BLASTED]	lcl|NC_015438.3_cds_XP_004230035.1_2808	sigma factor binding protein 1, chloroplastic	477	3	3.90956e-15	71.15
LOC101260438	40.2729	2.19717	0.567579	3.87112	0.000108334	0.000798201	[BLASTED, MAPPED]	lcl|NC_015442.3_cds_XP_019069368.1_17526	PREDICTED: uncharacterized protein LOC109208608	2055	3	0	80.21	7	F:GO:0003824; C:GO:0005576; P:GO:0005975; F:GO:0016829; F:GO:0030246; F:GO:0102210; P:GO:1901575	F:catalytic activity; C:extracellular region; P:carbohydrate metabolic process; F:lyase activity; F:carbohydrate binding; F:rhamnogalacturonan endolyase activity; P:organic substance catabolic process
LOC101257246	40.3227	2.19662	0.394994	5.56114	2.68e-08	4.85e-07	[BLASTED, MAPPED]	lcl|NC_015449.3_cds_XP_004252303.1_36074	UDP-glycosyltransferase 73C1-like	1485	3	0	74.88	3	F:GO:0008194; F:GO:0016740; F:GO:0016757	F:UDP-glycosyltransferase activity; F:transferase activity; F:glycosyltransferase activity
LOC101266245	1349.69	2.19487	0.240479	9.1271	7.04e-20	6.33e-18	[BLASTED, MAPPED]	lcl|NC_015445.3_cds_XP_004245283.1_25760	tyramine N-feruloyltransferase 4/11	723	3	1.61979e-111	68.04	4	F:GO:0008080; F:GO:0016407; F:GO:0016740; F:GO:0050366	F:N-acetyltransferase activity; F:acetyltransferase activity; F:transferase activity; F:tyramine N-feruloyltransferase activity
LOC101256678	15.6785	2.19172	0.63977	3.42579	0.000613022	0.00356725	[BLASTED]	lcl|NC_015443.3_cds_XP_004240614.3_18263	non-specific lipid-transfer protein 1-like	360	3	3.56036e-32	74.86
ZF2	424.264	2.1913	0.265905	8.24092	1.71e-16	1.08e-14	[BLASTED, MAPPED]	lcl|NC_015438.3_cds_NP_001266186.1_4111	zinc finger protein ZAT6-like isoform X2	933	3	9.68178e-50	50.18	3	F:GO:0003677; F:GO:0003700; P:GO:0006355	F:DNA binding; F:DNA-binding transcription factor activity; P:regulation of DNA-templated transcription
LOC101244590	12.5731	2.18995	0.735096	2.97913	0.00289066	0.0131024	[BLASTED, MAPPED]	lcl|NC_015443.3_cds_XP_010321955.1_18676	probable zinc metalloprotease EGY2, chloroplastic isoform X3	1335	3	0	87.88	4	F:GO:0008237; C:GO:0016020; C:GO:0016020; C:GO:0031969	F:metallopeptidase activity; C:membrane; C:membrane; C:chloroplast membrane
LOC101256855	8.80769	2.18887	0.876823	2.49637	0.0125473	0.0438921	[BLASTED, MAPPED]	lcl|NC_015449.3_cds_XP_004252561.2_36425	probable WRKY transcription factor 51 isoform X1	648	3	1.85093e-19	79.67	5	F:GO:0003677; F:GO:0003700; C:GO:0005634; P:GO:0006355; F:GO:0043565	F:DNA binding; F:DNA-binding transcription factor activity; C:nucleus; P:regulation of DNA-templated transcription; F:sequence-specific DNA binding
LOC101251889	138.544	2.1888	0.596542	3.66915	0.000243356	0.0016093	[BLASTED]	lcl|NC_015443.3_cds_XP_004240601.1_18180	LOB domain-containing protein 1	597	3	1.95941e-85	80.72
LOC101251218	7.63308	2.1881	0.781462	2.8	0.00511024	0.0210724	[BLASTED, MAPPED, ANNOTATED]	lcl|NC_015446.3_cds_XP_025888680.1_27652	wall-associated receptor kinase-like 15 isoform X2	1923	3	0	73.78	4	F:GO:0000166; C:GO:0016020; F:GO:0016301; P:GO:0016310	F:nucleotide binding; C:membrane; F:kinase activity; P:phosphorylation
LOC101262399	28.4014	2.18193	0.680476	3.20648	0.00134371	0.00690749	[BLASTED, MAPPED, ANNOTATED]	lcl|NC_015440.3_cds_XP_004235470.1_10792	bidirectional sugar transporter N3-like	831	3	6.54356e-95	70.16	3	P:GO:0008643; C:GO:0016020; F:GO:0051119	P:carbohydrate transport; C:membrane; F:sugar transmembrane transporter activity
LOC101253430	24.6603	2.1815	0.536144	4.06887	4.72e-05	0.000387369	[BLASTED, MAPPED]	lcl|NC_015447.3_cds_XP_004248132.3_30068	GDSL esterase/lipase At5g45960-like	1323	3	5.21629e-143	77.75	1	F:GO:0016788	F:hydrolase activity, acting on ester bonds
LOC778339	32.2571	2.17834	0.572112	3.80754	0.000140358	0.00100265	[BLASTED, MAPPED]	lcl|NC_015443.3_cds_XP_025887277.1_19172	inorganic phosphate transporter 1-11-like	1590	3	0	87.04	6	F:GO:0005315; P:GO:0006817; C:GO:0016020; C:GO:0016020; F:GO:0022857; P:GO:0055085	F:inorganic phosphate transmembrane transporter activity; P:phosphate ion transport; C:membrane; C:membrane; F:transmembrane transporter activity; P:transmembrane transport
LOC101254770	47.5255	2.17466	0.414453	5.24705	1.55e-07	2.35e-06	[BLASTED, MAPPED]	lcl|NC_015440.3_cds_XP_010318340.1_10866	transcriptional activator Myb-like	723	3	9.30875e-88	66.68	7	F:GO:0000976; F:GO:0000978; F:GO:0000981; C:GO:0005634; P:GO:0006355; P:GO:0006357; P:GO:0010597	F:transcription cis-regulatory region binding; F:RNA polymerase II cis-regulatory region sequence-specific DNA binding; F:DNA-binding transcription factor activity, RNA polymerase II-specific; C:nucleus; P:regulation of DNA-templated transcription; P:regulation of transcription by RNA polymerase II; P:green leaf volatile biosynthetic process
LOC101250900	49.4073	2.17355	0.349972	6.21063	5.28e-10	1.3e-08	[BLASTED, MAPPED, ANNOTATED]	lcl|NC_015443.3_cds_XP_004242328.1_21431	CSC1-like protein At4g02900	2301	3	0	85.18	3	F:GO:0005227; C:GO:0016020; P:GO:0098655	F:calcium activated cation channel activity; C:membrane; P:monoatomic cation transmembrane transport
LOC101245380	112.273	2.17313	0.382612	5.67972	1.35e-08	2.6e-07	[BLASTED]	lcl|NC_015444.3_cds_XP_025887970.1_24090	E3 ubiquitin protein ligase RIE1-like	1005	3	0	77.14
LOC101245519	314.861	2.17243	0.334435	6.49582	8.26e-11	2.27e-09	[BLASTED, MAPPED]	lcl|NC_015439.3_cds_XP_004232860.1_6644	allantoinase isoform X1	1512	3	0	85.21	11	P:GO:0000256; F:GO:0004038; C:GO:0005737; C:GO:0005783; P:GO:0006145; P:GO:0006995; F:GO:0008270; P:GO:0010136; F:GO:0016787; F:GO:0016810; F:GO:0050897	P:allantoin catabolic process; F:allantoinase activity; C:cytoplasm; C:endoplasmic reticulum; P:purine nucleobase catabolic process; P:cellular response to nitrogen starvation; F:zinc ion binding; P:ureide catabolic process; F:hydrolase activity; F:hydrolase activity, acting on carbon-nitrogen (but not peptide) bonds; F:cobalt ion binding
LOC101248657	374.623	2.16731	0.869738	2.49191	0.0127058	0.0443523	[BLASTED, MAPPED]	lcl|NC_015449.3_cds_XP_019067121.1_37153	delta(12) oleic acid desaturase FAD2-like	1137	3	0	79.84	7	P:GO:0006119; P:GO:0006556; P:GO:0006629; C:GO:0016020; C:GO:0016020; F:GO:0016717; F:GO:0045485	P:oxidative phosphorylation; P:S-adenosylmethionine biosynthetic process; P:lipid metabolic process; C:membrane; C:membrane; F:oxidoreductase activity, acting on paired donors, with oxidation of a pair of donors resulting in the reduction of molecular oxygen to two molecules of water; F:omega-6 fatty acid desaturase activity
LOC101251617	139.367	2.16474	0.372863	5.80573	6.41e-09	1.3e-07	[BLASTED, MAPPED, ANNOTATED]	lcl|NC_015446.3_cds_XP_004247235.1_28574	inorganic phosphate transporter 1-4-like	1602	3	0	91.36	5	F:GO:0005315; P:GO:0006817; C:GO:0016020; P:GO:0050896; P:GO:0055085	F:inorganic phosphate transmembrane transporter activity; P:phosphate ion transport; C:membrane; P:response to stimulus; P:transmembrane transport
LOC101248067	330.653	2.16454	0.279345	7.74862	9.29e-15	4.55e-13	[BLASTED, MAPPED]	lcl|NC_015439.3_cds_XP_004232611.1_7158	deSI-like protein At4g17486	642	3	8.07365e-84	75.82	4	F:GO:0008233; P:GO:0016579; P:GO:0070646; F:GO:0101005	F:peptidase activity; P:protein deubiquitination; P:protein modification by small protein removal; F:deubiquitinase activity
CAB6A	18.3212	2.16242	0.608554	3.55338	0.000380318	0.00236605	[BLASTED, MAPPED]	lcl|NC_015442.3_cds_NP_001234032.2_18102	chlorophyll a-b binding protein 6A, chloroplastic	741	3	3.66886e-160	92.27	12	P:GO:0009416; C:GO:0009507; C:GO:0009522; C:GO:0009523; C:GO:0009535; C:GO:0009536; C:GO:0009579; P:GO:0009765; P:GO:0009768; P:GO:0015979; C:GO:0016020; F:GO:0016168	P:response to light stimulus; C:chloroplast; C:photosystem I; C:photosystem II; C:chloroplast thylakoid membrane; C:plastid; C:thylakoid; P:photosynthesis, light harvesting; P:photosynthesis, light harvesting in photosystem I; P:photosynthesis; C:membrane; F:chlorophyll binding
PSR	119.529	2.16186	0.352045	6.14087	8.21e-10	1.97e-08	[BLASTED, MAPPED]	lcl|NC_015439.3_cds_NP_001234653.1_6877	protein HEAT-STRESS-ASSOCIATED 32	861	3	1.88088e-162	87.75	3	P:GO:0009408; P:GO:0010286; P:GO:0010608	P:response to heat; P:heat acclimation; P:post-transcriptional regulation of gene expression
LOC101261417	18.6786	2.1603	0.584289	3.69731	0.000217896	0.00146399	[BLASTED, MAPPED]	lcl|NC_015443.3_cds_XP_004240387.1_18269	uncharacterized protein LOC103715504	687	3	1.20525e-43	58.76	3	F:GO:0008270; C:GO:0016020; C:GO:0016020	F:zinc ion binding; C:membrane; C:membrane
LOC101246954	209.595	2.15863	0.270576	7.9779	1.49e-15	8.2e-14	[BLASTED]	lcl|NC_015446.3_cds_XP_004246659.1_27197	PREDICTED: uncharacterized protein LOC109228196	477	3	1.65581e-49	71.07
LOC101249416	25.6195	2.1585	0.662431	3.25846	0.0011202	0.00593195	[BLASTED]	lcl|NC_015439.3_cds_XP_004232130.1_8042	MaoC/PaaZ C-terminal domain-containing protein	432	2	0.000174545	55.68
LOC101257305	8.92048	2.15377	0.803228	2.68139	0.00733176	0.0282435	[BLASTED]	lcl|NC_015438.3_cds_XP_004230334.1_3387	WAT1-related protein At1g09380-like	1101	3	0	86.24
LOC101252214	19.6513	2.14683	0.522166	4.1114	3.93e-05	0.000330174	[BLASTED, MAPPED]	lcl|NC_015438.3_cds_XP_019069561.2_462	sanguinarine reductase isoform X1	1110	3	5.9716e-143	92.64	1	F:GO:0016616	F:oxidoreductase activity, acting on the CH-OH group of donors, NAD or NADP as acceptor
LOC101260840	79.2752	2.14567	0.472004	4.54588	5.47e-06	5.77e-05	[BLASTED]	lcl|NC_015444.3_cds_XP_004243867.1_22897	cytochrome b561 and DOMON domain-containing protein At5g47530-like isoform X2	516	3	2.31319e-100	80.34
LOC101250166	104.842	2.14443	0.349573	6.13443	8.55e-10	2.05e-08	[BLASTED]	lcl|NC_015447.3_cds_XP_004248377.1_29643	F-box protein At4g05010-like	534	3	4.95162e-40	64.75
LOC101264742	66.2731	2.14331	0.36013	5.9515	2.66e-09	5.77e-08	[BLASTED]	lcl|NC_015444.3_cds_XP_010324385.1_23680	ABC transporter G family member 10	1866	3	0	80.24
LOC101251684	587.023	2.13757	0.19742	10.8275	2.55e-27	4.67e-25	[BLASTED, MAPPED, ANNOTATED]	lcl|NC_015443.3_cds_XP_004240522.1_18494	monothiol glutaredoxin-S9-like	306	3	1.29352e-48	88.55	3	C:GO:0005634; C:GO:0005737; C:GO:0016020	C:nucleus; C:cytoplasm; C:membrane
LOC101265646	11.5312	2.13699	0.854364	2.50127	0.0123749	0.0434165	[BLASTED, MAPPED]	lcl|NC_015443.3_cds_XP_004240486.2_18449	receptor-like protein 9DC3	2691	3	0	62.53	4	C:GO:0005886; C:GO:0016020; C:GO:0016020; P:GO:0050832	C:plasma membrane; C:membrane; C:membrane; P:defense response to fungus
LOC101259046	9.54273	2.13678	0.847063	2.52257	0.0116499	0.0413881	[BLASTED, MAPPED, ANNOTATED]	lcl|NC_015442.3_cds_XP_019069297.1_17016	transcription factor JUNGBRUNNEN 1-like isoform X1	879	3	0	88.08	2	F:GO:0003677; P:GO:0006355	F:DNA binding; P:regulation of DNA-templated transcription
LOC101250767	1340.35	2.13643	0.162328	13.1612	1.47e-39	6.29e-37	[BLASTED]	lcl|NC_015439.3_cds_XP_010317064.1_5837	uncharacterized protein LOC111378699	843	3	2.62825e-70	58.08
LOC101266965	78.8156	2.13462	0.382709	5.57766	2.44e-08	4.45e-07	[BLASTED]	lcl|NC_015445.3_cds_XP_004245888.1_26148	auxin-responsive protein SAUR77	372	3	3.53801e-49	76.74
LOC101262610	117.076	2.13083	0.218906	9.73397	2.16e-22	2.42e-20	[BLASTED, MAPPED]	lcl|NC_015441.3_cds_XP_004237202.1_12813	TMV resistance protein N-like	3756	3	0	75.88	3	P:GO:0006952; P:GO:0007165; F:GO:0043531	P:defense response; P:signal transduction; F:ADP binding
LOC101267532	16.3788	2.12396	0.757472	2.80401	0.00504717	0.0208618	[BLASTED, MAPPED]	lcl|NC_015443.3_cds_XP_004241459.1_20571	CASP-like protein 1F1 isoform X1	561	3	1.29822e-122	93.55	3	C:GO:0005886; C:GO:0016020; C:GO:0016020	C:plasma membrane; C:membrane; C:membrane
LOC544282	349.874	2.12079	0.567096	3.73973	0.000184216	0.00126629	[BLASTED]	lcl|NC_015445.3_cds_NP_001233913.1_25295	17.3 kDa class II heat shock protein-like	477	3	1.79019e-74	93.04
LOC101260441	251.777	2.11973	0.335973	6.30923	2.8e-10	7.21e-09	[BLASTED]	lcl|NC_015443.3_cds_XP_004241436.1_20611	UDP-glycosyltransferase 73C3-like isoform X2	1473	3	0	72.7
LOC101258403	105.122	2.11969	0.3162	6.70364	2.03e-11	6.08e-10	[BLASTED]	lcl|NC_015438.3_cds_XP_010318844.1_1186	major prion protein	606	3	2.82767e-38	67.66
LOC101255248	103.603	2.11454	0.462052	4.57641	4.73e-06	5.08e-05	[BLASTED]	lcl|NC_015438.3_cds_XP_004230833.1_4349	CCG-binding protein 1	588	3	5.6777e-73	80.2
LOC101267218	285.508	2.11356	0.211977	9.9707	2.05e-23	2.63e-21	[BLASTED, MAPPED]	lcl|NC_015440.3_cds_XP_004236009.1_11640	GDSL esterase/lipase At1g74460-like	1101	3	0	82.26	1	F:GO:0016788	F:hydrolase activity, acting on ester bonds
LOC101266080	37.5467	2.11249	0.385023	5.48667	4.1e-08	7.08e-07	[BLASTED]	lcl|NC_015447.3_cds_NP_001316314.1_31025	non-specific lipid-transfer protein 2-like	345	3	1.98316e-66	85.79
LOC104644629	10.0859	2.11198	0.719408	2.93572	0.00332777	0.0148173	[BLASTED]	lcl|NC_015438.3_cds_XP_010313009.1_3198	PREDICTED: uncharacterized protein LOC107059678	516	3	8.52816e-37	62.23
LOC101243864	16.8818	2.10659	0.664291	3.17119	0.00151814	0.00764637	[BLASTED, MAPPED]	lcl|NC_015449.3_cds_NP_001304899.1_34701	cytochrome b6-f complex iron-sulfur subunit, chloroplastic	696	3	2.31504e-101	84.85	12	C:GO:0005886; F:GO:0009496; C:GO:0009535; C:GO:0016020; C:GO:0016020; F:GO:0016491; P:GO:0022900; F:GO:0045158; F:GO:0046872; F:GO:0051536; F:GO:0051537; P:GO:0055085	C:plasma membrane; F:plastoquinol--plastocyanin reductase activity; C:chloroplast thylakoid membrane; C:membrane; C:membrane; F:oxidoreductase activity; P:electron transport chain; F:electron transporter, transferring electrons within cytochrome b6/f complex of photosystem II activity; F:metal ion binding; F:iron-sulfur cluster binding; F:2 iron, 2 sulfur cluster binding; P:transmembrane transport
LOC101244582	665.062	2.10614	0.268173	7.85365	4.04e-15	2.1e-13	[BLASTED, MAPPED]	lcl|NC_015442.3_cds_NP_001316452.1_16055	NAC domain-containing protein 2-like	849	3	2.13143e-114	80.82	2	F:GO:0003677; P:GO:0006355	F:DNA binding; P:regulation of DNA-templated transcription
LOC112941338	477.217	2.10555	0.745711	2.82355	0.00474957	0.0198101	[BLASTED, MAPPED, ANNOTATED]	lcl|NC_015441.3_cds_XP_025886451.1_13670	delta(12)-fatty-acid desaturase FAD2	1128	3	0	76.48	3	P:GO:0006629; C:GO:0016020; P:GO:0044237	P:lipid metabolic process; C:membrane; P:cellular metabolic process
LOC101267365	224.188	2.1024	0.212472	9.89496	4.38e-23	5.24e-21	[BLASTED, MAPPED]	lcl|NC_015447.3_cds_XP_004249300.1_31470	uncharacterized protein LOC125864702	759	3	4.13413e-48	54.09	2	C:GO:0016020; C:GO:0016020	C:membrane; C:membrane
LOC101250420	1662.76	2.10046	0.250348	8.39016	4.85e-17	3.32e-15	[BLASTED]	lcl|NC_015444.3_cds_XP_004242705.1_21736	uncharacterized protein LOC107024328	480	3	1.1692e-87	68.73
LOC101260481	57.0199	2.10023	0.437748	4.79781	1.6e-06	1.92e-05	[BLASTED]	lcl|NC_015438.3_cds_XP_004230679.1_4067	probable zinc metallopeptidase EGY3, chloroplastic isoform X1	1764	3	0	76.46
LOC101250469	83.205	2.09919	0.353222	5.94298	2.8e-09	6.07e-08	[BLASTED]	lcl|NC_015439.3_cds_XP_004232543.1_7302	uncharacterized protein LOC101250469	996	3	0	80.29
LOC101266293	78.6603	2.09706	0.478223	4.38511	1.16e-05	0.000112544	[BLASTED, MAPPED]	lcl|NC_015448.3_cds_XP_004250531.1_32754	probable leucine-rich repeat receptor-like protein kinase At1g35710	3069	3	0	76.92	6	C:GO:0005886; C:GO:0016020; C:GO:0016020; F:GO:0016301; P:GO:0016310; P:GO:0050832	C:plasma membrane; C:membrane; C:membrane; F:kinase activity; P:phosphorylation; P:defense response to fungus
mdh	44.5456	2.09664	0.403417	5.19721	2.02e-07	2.99e-06	[BLASTED, MAPPED]	lcl|NC_015448.3_cds_NP_001234056.1_32476	malate dehydrogenase [NADP], chloroplastic	1329	3	0	91.03	12	F:GO:0003824; P:GO:0006099; P:GO:0006107; P:GO:0006108; P:GO:0006734; C:GO:0009507; C:GO:0009536; F:GO:0016491; F:GO:0016615; F:GO:0016616; F:GO:0030060; F:GO:0046554	F:catalytic activity; P:tricarboxylic acid cycle; P:oxaloacetate metabolic process; P:malate metabolic process; P:NADH metabolic process; C:chloroplast; C:plastid; F:oxidoreductase activity; F:malate dehydrogenase activity; F:oxidoreductase activity, acting on the CH-OH group of donors, NAD or NADP as acceptor; F:L-malate dehydrogenase activity; F:malate dehydrogenase (NADP+) activity
LOC101257491	261.523	2.09571	0.29661	7.06557	1.6e-12	5.68e-11	[BLASTED, MAPPED]	lcl|NC_015445.3_cds_XP_004244774.1_24795	ankyrin repeat-containing protein At5g02620-like	1689	3	0	90.61	7	C:GO:0005886; F:GO:0008157; C:GO:0016020; C:GO:0016020; F:GO:0019888; P:GO:0035304; P:GO:0050790	C:plasma membrane; F:protein phosphatase 1 binding; C:membrane; C:membrane; F:protein phosphatase regulator activity; P:regulation of protein dephosphorylation; P:regulation of catalytic activity
LOC101248361	21.5633	2.09211	0.650781	3.21476	0.00130552	0.00673053	[BLASTED]	lcl|NC_015440.3_cds_XP_004234250.3_8928	LRR receptor-like serine/threonine-protein kinase EFR	3447	3	0	85.84
LOC101263679	386.792	2.087	0.210221	9.92766	3.16e-23	3.91e-21	[BLASTED, MAPPED]	lcl|NC_015440.3_cds_XP_004235065.1_10126	linamarin synthase 2-like	1428	3	0	81.85	3	F:GO:0008194; F:GO:0016740; F:GO:0016757	F:UDP-glycosyltransferase activity; F:transferase activity; F:glycosyltransferase activity
LOC112940015	55.5738	2.08412	0.332756	6.2632	3.77e-10	9.47e-09	[BLASTED, MAPPED]	lcl|NC_015438.3_cds_XP_025884278.1_4247	calmodulin-like protein 30	558	3	2.2134e-75	75.78	1	F:GO:0005509	F:calcium ion binding
LOC101261922	578.717	2.08388	0.21175	9.84124	7.48e-23	8.76e-21	[BLASTED, MAPPED]	lcl|NC_015442.3_cds_XP_004240037.1_17511	potassium channel SKOR isoform X1	2475	3	0	89.86	11	F:GO:0005216; F:GO:0005244; F:GO:0005249; F:GO:0005267; P:GO:0006811; P:GO:0006813; C:GO:0016020; C:GO:0016020; P:GO:0034765; P:GO:0055085; P:GO:0071805	F:monoatomic ion channel activity; F:voltage-gated monoatomic ion channel activity; F:voltage-gated potassium channel activity; F:potassium channel activity; P:monoatomic ion transport; P:potassium ion transport; C:membrane; C:membrane; P:regulation of monoatomic ion transmembrane transport; P:transmembrane transport; P:potassium ion transmembrane transport
LOC543758	517.997	2.07804	0.570452	3.6428	0.000269688	0.00175854	[BLASTED, MAPPED]	lcl|NC_015438.3_cds_NP_001315589.1_2902	pathogenesis-related protein PR-4-like	639	3	2.13277e-114	79.97	6	F:GO:0004540; P:GO:0006952; F:GO:0008061; P:GO:0042742; P:GO:0050832; P:GO:0090501	F:RNA nuclease activity; P:defense response; F:chitin binding; P:defense response to bacterium; P:defense response to fungus; P:obsolete RNA phosphodiester bond hydrolysis
LOC101261140	2025.54	2.078	0.219682	9.45911	3.11e-21	3.14e-19	[BLASTED, MAPPED]	lcl|NC_015445.3_cds_XP_004244639.1_24666	B2 protein-like	1002	3	8.25832e-99	94.2	1	P:GO:0034976	P:response to endoplasmic reticulum stress
LOC101244973	108.388	2.07712	0.392174	5.29642	1.18e-07	1.85e-06	[BLASTED, MAPPED]	lcl|NC_015444.3_cds_XP_025888025.1_23822	G-type lectin S-receptor-like serine/threonine-protein kinase RKS1	4896	3	0	76.9	11	F:GO:0000166; F:GO:0004672; F:GO:0004674; F:GO:0005524; P:GO:0006468; C:GO:0016020; C:GO:0016020; F:GO:0016301; P:GO:0016310; F:GO:0016740; P:GO:0048544	F:nucleotide binding; F:protein kinase activity; F:protein serine/threonine kinase activity; F:ATP binding; P:protein phosphorylation; C:membrane; C:membrane; F:kinase activity; P:phosphorylation; F:transferase activity; P:recognition of pollen
LOC101244514	324.094	2.0763	0.267059	7.7747	7.56e-15	3.78e-13	[BLASTED, MAPPED]	lcl|NC_015445.3_cds_XP_004245812.1_26280	phospholipase A1-Ibeta2, chloroplastic	1659	3	0	79.97	1	P:GO:0006629	P:lipid metabolic process
LOC101265029	43.2812	2.07424	0.422968	4.90401	9.39e-07	1.18e-05	[BLASTED]	lcl|NC_015442.3_cds_XP_004240193.1_17985	transcription factor MYB4-like	657	3	1.73255e-79	76.28
PSK1	75.4234	2.07291	0.300701	6.89357	5.44e-12	1.79e-10	[BLASTED, MAPPED]	lcl|NC_015446.3_cds_NP_001234797.1_27366	putative phytosulfokines 6	273	3	5.90394e-11	75.76	5	C:GO:0005576; P:GO:0007165; F:GO:0008083; P:GO:0008283; P:GO:0030154	C:extracellular region; P:signal transduction; F:growth factor activity; P:cell population proliferation; P:cell differentiation
LOC101262614	82.9861	2.06394	0.302471	6.82361	8.88e-12	2.83e-10	[BLASTED]	lcl|NC_015441.3_cds_XP_004238183.1_15267	uncharacterized protein LOC107016213	954	3	1.1274e-177	69.83
LOC101244166	10.5756	2.06358	0.815596	2.53015	0.0114014	0.0406668	[BLASTED, MAPPED]	lcl|NC_015449.3_cds_XP_019066881.1_36049	carbonyl reductase [NADPH] 1-like	948	3	0	88.59	2	F:GO:0016491; F:GO:0016616	F:oxidoreductase activity; F:oxidoreductase activity, acting on the CH-OH group of donors, NAD or NADP as acceptor
LOC101251569	420.151	2.06197	0.358042	5.75903	8.46e-09	1.69e-07	[BLASTED, MAPPED]	lcl|NC_015441.3_cds_XP_004237054.1_12692	nodulin-related protein 1	513	3	1.8526e-41	69.58	2	P:GO:0009408; P:GO:0010115	P:response to heat; P:regulation of abscisic acid biosynthetic process
THT1-3	1902.42	2.05902	0.234502	8.78043	1.63e-18	1.32e-16	[BLASTED, MAPPED]	lcl|NC_015445.3_cds_NP_001234877.1_25765	tyramine N-feruloyltransferase 4/11	696	3	3.73939e-117	68.81	4	F:GO:0008080; F:GO:0016407; F:GO:0016740; F:GO:0050366	F:N-acetyltransferase activity; F:acetyltransferase activity; F:transferase activity; F:tyramine N-feruloyltransferase activity
LOC112940685	121.824	2.05738	0.282211	7.29021	3.09e-13	1.21e-11	[BLASTED]	lcl|NC_015438.3_cds_XP_025884731.1_1503	protein PELPK1-like	345	3	4.07492e-16	89.11
PSK2	23.1194	2.05409	0.631712	3.25163	0.00114745	0.0060525	[BLASTED, MAPPED]	lcl|NC_015439.3_cds_NP_001293111.1_8437	phytosulfokines 3	252	3	6.64314e-17	62.44	5	C:GO:0005576; P:GO:0007165; F:GO:0008083; P:GO:0008283; P:GO:0030154	C:extracellular region; P:signal transduction; F:growth factor activity; P:cell population proliferation; P:cell differentiation
LOC101261154	248.156	2.0535	0.234634	8.75191	2.1e-18	1.65e-16	[BLASTED]	lcl|NC_015446.3_cds_XP_004247183.1_28449	protein PRRC2C-like	765	3	2.67595e-32	77.21
LOC101248223	14.2484	2.04548	0.827428	2.47209	0.0134325	0.0462933	[BLASTED]	lcl|NC_015445.3_cds_XP_004245063.1_25291	ankyrin repeat-containing protein BDA1	1389	3	2.54522e-127	64.93
ER5	133.945	2.04448	0.541845	3.77318	0.000161178	0.00112787	[BLASTED, MAPPED, ANNOTATED]	lcl|NC_015438.3_cds_NP_001233938.1_2627	desiccation protectant protein Lea14 homolog	483	3	3.12076e-63	79.12	1	P:GO:0009269	P:response to desiccation
LOC101266069	10.2556	2.04425	0.831396	2.45881	0.0139398	0.047682	[BLASTED]	lcl|NC_015446.3_cds_XP_025888719.1_28626	protein NRT1/ PTR FAMILY 5.2-like	1443	3	0	84.93
LOC101244494	11.8057	2.04409	0.721659	2.83248	0.00461884	0.0193363	[BLASTED, MAPPED]	lcl|NC_015443.3_cds_XP_025887343.1_19653	eukaryotic initiation factor 4A-15	1251	3	0	98.47	7	F:GO:0000166; F:GO:0003676; F:GO:0003723; F:GO:0003724; F:GO:0004386; F:GO:0005524; F:GO:0016787	F:nucleotide binding; F:nucleic acid binding; F:RNA binding; F:RNA helicase activity; F:helicase activity; F:ATP binding; F:hydrolase activity
LOC101256975	215.222	2.04326	0.255846	7.98631	1.39e-15	7.72e-14	[BLASTED]	lcl|NC_015443.3_cds_XP_004240539.1_18530	universal stress protein PHOS34	486	3	1.66597e-112	87.82
LOC104646779	939.845	2.04187	0.203225	10.0473	9.44e-24	1.24e-21	[BLASTED]	lcl|NC_015441.3_cds_XP_010319537.1_13352	protein PELPK1-like	348	3	1.61543e-07	83.24
LOC101264651	6.9512	2.04105	0.833457	2.4489	0.0143294	0.0487321	[BLASTED, MAPPED]	lcl|NC_015445.3_cds_XP_004244487.1_24407	UDP-glycosyltransferase 74G1-like	1377	3	0	92.27	4	F:GO:0008194; F:GO:0016740; F:GO:0016757; F:GO:0016758	F:UDP-glycosyltransferase activity; F:transferase activity; F:glycosyltransferase activity; F:hexosyltransferase activity
LOC101258632	144.557	2.04032	0.446151	4.57316	4.8e-06	5.15e-05	[BLASTED, MAPPED]	lcl|NC_015440.3_cds_XP_004235157.1_10411	probable xyloglucan endotransglucosylase/hydrolase protein 23	864	3	3.09713e-155	85.57	13	F:GO:0004553; C:GO:0005576; P:GO:0005975; P:GO:0006073; P:GO:0008152; P:GO:0010411; F:GO:0016740; F:GO:0016762; F:GO:0016787; F:GO:0016798; P:GO:0042546; C:GO:0048046; P:GO:0071555	F:hydrolase activity, hydrolyzing O-glycosyl compounds; C:extracellular region; P:carbohydrate metabolic process; P:obsolete cellular glucan metabolic process; P:metabolic process; P:xyloglucan metabolic process; F:transferase activity; F:xyloglucan:xyloglucosyl transferase activity; F:hydrolase activity; F:hydrolase activity, acting on glycosyl bonds; P:cell wall biogenesis; C:apoplast; P:cell w…
AAP2	3799.53	2.03929	0.205191	9.93845	2.83e-23	3.55e-21	[BLASTED, MAPPED]	lcl|NC_015443.3_cds_XP_010322323.1_19430	amino acid permease 3-like	1422	3	0	88.58	3	P:GO:0006865; C:GO:0016020; C:GO:0016020	P:amino acid transport; C:membrane; C:membrane
LOC101268427	11.1717	2.03785	0.833881	2.44382	0.0145327	0.0493155	[BLASTED]	lcl|NC_015446.3_cds_XP_010326572.2_28804	uncharacterized protein LOC105764108	477	3	1.47901e-53	72.63
LOC101259859	103.252	2.03419	0.397232	5.1209	3.04e-07	4.29e-06	[BLASTED, MAPPED]	lcl|NC_015444.3_cds_XP_004243245.1_23437	heat stress transcription factor A-4c-like	1167	3	7.68395e-89	57.19	8	F:GO:0000978; F:GO:0003677; F:GO:0003700; C:GO:0005634; P:GO:0006355; P:GO:0006357; P:GO:0034605; F:GO:0043565	F:RNA polymerase II cis-regulatory region sequence-specific DNA binding; F:DNA binding; F:DNA-binding transcription factor activity; C:nucleus; P:regulation of DNA-templated transcription; P:regulation of transcription by RNA polymerase II; P:cellular response to heat; F:sequence-specific DNA binding
LOC101260687	125.815	2.03371	0.430311	4.72615	2.29e-06	2.65e-05	[BLASTED, MAPPED]	lcl|NC_015448.3_cds_XP_004250441.1_32140	RING-H2 finger protein ATL78-like	663	3	5.54811e-88	69.32	4	C:GO:0016020; C:GO:0016020; P:GO:0016567; F:GO:0016740	C:membrane; C:membrane; P:protein ubiquitination; F:transferase activity
THT1-4	304.679	2.03222	0.336128	6.04596	1.49e-09	3.38e-08	[BLASTED, MAPPED]	lcl|NC_015445.3_cds_NP_001316134.1_25767	probable acetyltransferase NATA1-like	729	3	7.74812e-114	67.6	3	F:GO:0016407; F:GO:0016740; F:GO:0050366	F:acetyltransferase activity; F:transferase activity; F:tyramine N-feruloyltransferase activity
LOC101267601	34.2168	2.028	0.465412	4.35742	1.32e-05	0.000125714	[BLASTED]	lcl|NC_015441.3_cds_XP_004238528.1_14804	protein ODORANT1 isoform X1	1047	3	9.70406e-113	65.8
LOC101252553	149.213	2.0252	0.271005	7.47295	7.84e-14	3.36e-12	[BLASTED]	lcl|NC_015439.3_cds_XP_004233476.1_5520	probable calcium-binding protein CML18	438	3	8.3843e-53	80.68
LOC101252392	130.249	2.02502	0.440002	4.60229	4.18e-06	4.55e-05	[BLASTED]	lcl|NC_015442.3_cds_XP_004239242.1_16878	protein LAZY 1-like isoform X2	1143	3	4.42745e-153	72.56
LOC101248124	88.7654	2.02212	0.284267	7.11346	1.13e-12	4.15e-11	[BLASTED]	lcl|NC_015445.3_cds_XP_004245226.1_25647	uncharacterized protein LOC125852235	456	3	2.88314e-96	71.15
SlERFD2	300.806	2.02159	0.318495	6.34731	2.19e-10	5.73e-09	[BLASTED, MAPPED]	lcl|NC_015449.3_cds_NP_001332990.1_36401	ethylene-responsive transcription factor ABR1-like isoform X1	1104	3	2.59727e-125	76.17	6	F:GO:0003677; F:GO:0003700; C:GO:0005634; P:GO:0006355; P:GO:0006952; P:GO:0009873	F:DNA binding; F:DNA-binding transcription factor activity; C:nucleus; P:regulation of DNA-templated transcription; P:defense response; P:ethylene-activated signaling pathway
TPS14	131.98	2.00987	0.318582	6.30881	2.81e-10	7.22e-09	[BLASTED, MAPPED]	lcl|NC_015446.3_cds_NP_001318113.1_29433	sesquiterpene synthase 14-like	1707	3	0	86.39	6	F:GO:0000287; F:GO:0010333; P:GO:0016102; P:GO:0016114; F:GO:0016829; F:GO:0046872	F:magnesium ion binding; F:terpene synthase activity; P:diterpenoid biosynthetic process; P:terpenoid biosynthetic process; F:lyase activity; F:metal ion binding
LOC101254095	134.817	2.00564	0.220491	9.09622	9.35e-20	8.28e-18	[BLASTED, MAPPED, ANNOTATED]	lcl|NC_015442.3_cds_XP_004239929.1_17690	Alpha/beta hydrolase related protein	795	3	5.70823e-59	78.99	3	P:GO:0009970; C:GO:0016020; F:GO:0016787	P:cellular response to sulfate starvation; C:membrane; F:hydrolase activity
IAA7	22.2294	2.00187	0.625802	3.19889	0.00137956	0.00706464	[BLASTED, MAPPED]	lcl|NC_015443.3_cds_NP_001266039.1_19304	auxin-responsive protein IAA14-like	657	3	7.59202e-106	77.14	3	C:GO:0005634; P:GO:0006355; P:GO:0009734	C:nucleus; P:regulation of DNA-templated transcription; P:auxin-activated signaling pathway
LOC104649390	60.8647	1.99945	0.460164	4.34509	1.39e-05	0.000131929	[BLASTED]	lcl|NC_015446.3_cds_XP_010326729.1_28987	putative calcium-transporting ATPase 13, plasma membrane-type	3087	3	0	66.87
LOC101247807	152.019	1.99908	0.272119	7.34633	2.04e-13	8.27e-12	[BLASTED, MAPPED]	lcl|NC_015441.3_cds_XP_010319280.1_13198	probable low-specificity L-threonine aldolase 2	1086	3	0	86.31	7	F:GO:0003824; C:GO:0005829; P:GO:0006520; P:GO:0006545; P:GO:0006567; F:GO:0008732; F:GO:0016829	F:catalytic activity; C:cytosol; P:amino acid metabolic process; P:glycine biosynthetic process; P:threonine catabolic process; F:L-allo-threonine aldolase activity; F:lyase activity
LOC101251527	1193.52	1.9985	0.197493	10.1193	4.54e-24	6.07e-22	[BLASTED]	lcl|NC_015447.3_cds_XP_004249332.1_31509	calmodulin-binding protein 25-like isoform X2	684	3	2.78998e-28	54.59
LOC101253684	402.884	1.99729	0.64773	3.08352	0.00204566	0.00981202	[BLASTED]	lcl|NC_015441.3_cds_NP_001334412.1_14636	peroxidase 12-like	1056	3	5.03906e-179	86.08
LOC101247013	14.9604	1.99638	0.598006	3.3384	0.000842628	0.00465433	[BLASTED]	lcl|NC_015441.3_cds_XP_004238215.1_15315	type IV inositol polyphosphate 5-phosphatase 11	1017	3	1.28892e-162	80.67
LOC101267550	166.801	1.99629	0.295884	6.74685	1.51e-11	4.59e-10	[BLASTED, MAPPED]	lcl|NC_015446.3_cds_XP_004246729.1_27068	ABC transporter G family member 20-like	2217	3	0	85.17	6	F:GO:0000166; F:GO:0005524; C:GO:0016020; C:GO:0016020; P:GO:0055085; F:GO:0140359	F:nucleotide binding; F:ATP binding; C:membrane; C:membrane; P:transmembrane transport; F:ABC-type transporter activity
lTTS1	255.964	1.99448	0.221306	9.01229	2.02e-19	1.75e-17	[BLASTED, MAPPED]	lcl|NC_015449.3_cds_NP_001234604.1_34809	beta-amyrin synthase	2286	3	0	90.7	6	C:GO:0005811; P:GO:0016104; F:GO:0016853; F:GO:0016866; F:GO:0031559; F:GO:0042300	C:lipid droplet; P:triterpenoid biosynthetic process; F:isomerase activity; F:intramolecular transferase activity; F:oxidosqualene cyclase activity; F:beta-amyrin synthase activity
LOC101254450	38.7665	1.98859	0.561695	3.54034	0.000399614	0.00247175	[BLASTED]	lcl|NC_015439.3_cds_XP_004233637.1_8193	putative calcium-transporting ATPase 13, plasma membrane-type	2904	3	1.03478e-87	51.65
LOC101251576	32.48	1.98795	0.46073	4.31479	1.6e-05	0.000149536	[BLASTED, MAPPED]	lcl|NC_015441.3_cds_XP_004237819.1_14624	flavonoid 3'-monooxygenase-like	1521	3	0	80.41	6	F:GO:0004497; F:GO:0005506; F:GO:0016491; F:GO:0016705; F:GO:0020037; F:GO:0046872	F:monooxygenase activity; F:iron ion binding; F:oxidoreductase activity; F:oxidoreductase activity, acting on paired donors, with incorporation or reduction of molecular oxygen; F:heme binding; F:metal ion binding
LOC101244865	20.3352	1.98764	0.666051	2.98421	0.00284308	0.0129196	[BLASTED, MAPPED]	lcl|NC_015441.3_cds_XP_004238124.2_15157	probable carbohydrate esterase At4g34215 isoform X1	924	3	6.23963e-133	76.25	3	C:GO:0016020; C:GO:0016020; F:GO:0016787	C:membrane; C:membrane; F:hydrolase activity
LOC101265786	640.164	1.98656	0.192726	10.3076	6.51e-25	9.62e-23	[BLASTED]	lcl|NC_015447.3_cds_XP_010312293.1_31880	protein NRT1/ PTR FAMILY 5.6-like	1776	3	0	95.46
MPK3	1107.76	1.98641	0.22627	8.77892	1.65e-18	1.33e-16	[BLASTED, MAPPED, ANNOTATED]	lcl|NC_015443.3_cds_NP_001234360.1_18189	mitogen-activated protein kinase 3	1122	3	0	92.31	11	P:GO:0000165; F:GO:0004707; F:GO:0005524; C:GO:0005634; C:GO:0005737; P:GO:0006468; P:GO:0009409; P:GO:0009414; P:GO:0042742; P:GO:0050832; P:GO:1901002	P:MAPK cascade; F:MAP kinase activity; F:ATP binding; C:nucleus; C:cytoplasm; P:protein phosphorylation; P:response to cold; P:response to water deprivation; P:defense response to bacterium; P:defense response to fungus; P:positive regulation of response to salt stress
LOC101258801	340.73	1.98302	0.165687	11.9685	5.2e-33	1.45e-30	[BLASTED]	lcl|NC_015439.3_cds_XP_004231617.1_5211	probable WRKY transcription factor 31 isoform X2	1515	3	1.41674e-140	65.8
LOC101249340	28.673	1.98289	0.435	4.55838	5.16e-06	5.47e-05	[BLASTED, MAPPED]	lcl|NC_015440.3_cds_XP_010318206.1_10530	uncharacterized protein At1g28695-like	1023	3	2.22203e-151	81.13	2	C:GO:0016020; C:GO:0016020	C:membrane; C:membrane
LOC101266314	768.438	1.98215	0.157924	12.5513	3.91e-36	1.42e-33	[BLASTED]	lcl|NC_015449.3_cds_XP_004252592.1_36378	F-box protein PP2-A13-like isoform X1	870	3	4.87385e-156	81.52
tXET-B1	208.837	1.97686	0.391892	5.0444	4.55e-07	6.18e-06	[BLASTED, MAPPED]	lcl|NC_015449.3_cds_NP_001234213.2_35502	xyloglucan endotransglucosylase protein 1-like	870	3	5.53848e-137	78.89	13	F:GO:0004553; C:GO:0005576; P:GO:0005975; P:GO:0006073; P:GO:0008152; P:GO:0010411; F:GO:0016740; F:GO:0016762; F:GO:0016787; F:GO:0016798; P:GO:0042546; C:GO:0048046; P:GO:0071555	F:hydrolase activity, hydrolyzing O-glycosyl compounds; C:extracellular region; P:carbohydrate metabolic process; P:obsolete cellular glucan metabolic process; P:metabolic process; P:xyloglucan metabolic process; F:transferase activity; F:xyloglucan:xyloglucosyl transferase activity; F:hydrolase activity; F:hydrolase activity, acting on glycosyl bonds; P:cell wall biogenesis; C:apoplast; P:cell w…
LOC101260148	21.4928	1.97001	0.587328	3.3542	0.000795953	0.00443474	[BLASTED]	lcl|NC_015443.3_cds_XP_004241770.1_19971	uncharacterized protein LOC122666887	453	3	9.60722e-45	65.3
LOC101257001	68.4537	1.96996	0.366926	5.36882	7.93e-08	1.28e-06	[BLASTED, MAPPED]	lcl|NC_015438.3_cds_XP_004228894.1_364	uncharacterized protein LOC125818664	582	3	1.97891e-74	73.85	2	F:GO:0003713; P:GO:0045893	F:transcription coactivator activity; P:positive regulation of DNA-templated transcription
LOC101254128	132.33	1.96936	0.295742	6.65905	2.76e-11	8.11e-10	[BLASTED, MAPPED]	lcl|NC_015438.3_cds_XP_004229431.1_1632	basic 7S globulin-like	1287	3	1.77712e-130	64.16	2	F:GO:0004190; P:GO:0006508	F:aspartic-type endopeptidase activity; P:proteolysis
LOC101250521	68.0277	1.96832	0.371355	5.30037	1.16e-07	1.81e-06	[BLASTED, MAPPED]	lcl|NC_015444.3_cds_XP_010323232.1_21641	cation/calcium exchanger 1	1704	3	6.73662e-122	64.94	3	C:GO:0016020; C:GO:0016020; P:GO:0055085	C:membrane; C:membrane; P:transmembrane transport
THIC	4367.38	1.96718	0.214406	9.17502	4.52e-20	4.1e-18	[BLASTED]	lcl|NC_015443.3_cds_NP_001304334.1_18297	phosphomethylpyrimidine synthase, chloroplastic isoform X2	1956	3	0	93.18
LOC101264428	159.812	1.96489	0.340814	5.7653	8.15e-09	1.63e-07	[BLASTED]	lcl|NC_015443.3_cds_XP_004240397.1_18291	uncharacterized protein LOC121785968	510	3	2.22839e-56	73.53
LOC101246768	26.4443	1.96476	0.606662	3.23863	0.00120105	0.00628262	[BLASTED, MAPPED, ANNOTATED]	lcl|NC_015438.3_cds_XP_004230642.1_3804	vacuolar iron transporter homolog 4-like	639	3	3.32837e-58	79.73	7	F:GO:0005381; F:GO:0005384; P:GO:0006880; C:GO:0016020; P:GO:0030026; P:GO:0034755; P:GO:0071421	F:iron ion transmembrane transporter activity; F:manganese ion transmembrane transporter activity; P:intracellular sequestering of iron ion; C:membrane; P:intracellular manganese ion homeostasis; P:iron ion transmembrane transport; P:manganese ion transmembrane transport
LOC101259996	713.98	1.95977	0.32462	6.03711	1.57e-09	3.55e-08	[BLASTED, MAPPED]	lcl|NC_015447.3_cds_XP_004249614.1_32036	heavy metal-associated isoprenylated plant protein 6-like	984	3	1.55861e-125	70.4	1	F:GO:0046872	F:metal ion binding
LOC101246746	68.0605	1.95873	0.566551	3.45729	0.000545636	0.0032295	[BLASTED]	lcl|NC_015445.3_cds_XP_004245652.1_26561	ethylene-responsive transcription factor ERF027-like	795	3	2.65342e-33	66.41
LOC101267358	1776.22	1.9583	0.289939	6.75418	1.44e-11	4.38e-10	[BLASTED]	lcl|NC_015447.3_cds_XP_004248637.1_30950	basic endochitinase A-like	990	3	6.35726e-145	82.73
DNAJ	42.0454	1.95735	0.38736	5.05304	4.35e-07	5.93e-06	[BLASTED]	lcl|NC_015441.3_cds_NP_001234377.2_15548	DNAJ-like protein	468	3	2.58333e-88	73.88
WRKY3	496.759	1.95641	0.323874	6.04065	1.53e-09	3.48e-08	[BLASTED, MAPPED]	lcl|NC_015438.3_cds_NP_001234530.1_2691	probable WRKY transcription factor 46	1011	3	1.43986e-49	52.98	5	F:GO:0003677; F:GO:0003700; C:GO:0005634; P:GO:0006355; F:GO:0043565	F:DNA binding; F:DNA-binding transcription factor activity; C:nucleus; P:regulation of DNA-templated transcription; F:sequence-specific DNA binding
LOC101265748	58.7213	1.95387	0.42668	4.57923	4.67e-06	5.02e-05	[BLASTED]	lcl|NC_015444.3_cds_XP_004243749.1_22404	IQ domain-containing protein IQM4-like	1401	3	0	78.33
ht2	269.004	1.95311	0.432944	4.51122	6.45e-06	6.67e-05	[BLASTED, MAPPED, ANNOTATED]	lcl|NC_015446.3_cds_NP_001234785.2_28866	sugar transport protein 13-like	1572	3	0	92.53	4	F:GO:0015145; F:GO:0015293; P:GO:0015749; C:GO:0016020	F:monosaccharide transmembrane transporter activity; F:symporter activity; P:monosaccharide transmembrane transport; C:membrane
LOC101245991	37.3481	1.95142	0.427198	4.56796	4.92e-06	5.25e-05	[BLASTED]	lcl|NC_015446.3_cds_XP_019071336.1_29108	1-aminocyclopropane-1-carboxylate oxidase homolog	924	3	6.7174e-177	88.38
LOC101252766	27.5774	1.9477	0.513449	3.79336	0.000148623	0.00105304	[BLASTED, MAPPED, ANNOTATED]	lcl|NC_015441.3_cds_XP_010319474.1_12675	ureide permease 1-like isoform X1	993	3	0	89.74	4	C:GO:0016020; F:GO:0022857; P:GO:0055085; P:GO:0071705	C:membrane; F:transmembrane transporter activity; P:transmembrane transport; P:nitrogen compound transport
LOC101243873	267.931	1.9465	0.203056	9.58602	9.15e-22	9.71e-20	[BLASTED, MAPPED]	lcl|NC_015440.3_cds_NP_001289852.1_11815	aquaporin NIP6-1-like isoform X1	921	3	4.69398e-170	89.83	4	F:GO:0015267; C:GO:0016020; C:GO:0016020; P:GO:0055085	F:channel activity; C:membrane; C:membrane; P:transmembrane transport
LOC101249734	12.5342	1.94438	0.692611	2.80732	0.00499562	0.0206713	[BLASTED, MAPPED]	lcl|NC_015443.3_cds_XP_004241231.1_21003	actin isoform X1	1134	3	0	99.12	3	F:GO:0000166; F:GO:0005524; C:GO:0005856	F:nucleotide binding; F:ATP binding; C:cytoskeleton
LOC101249218	10.7712	1.94349	0.726843	2.67388	0.00749799	0.0287958	[BLASTED]	lcl|NC_015438.3_cds_XP_004231437.1_4555	clathrin interactor 1 isoform X2	840	3	9.66366e-178	82.88
LOC101261097	3744.28	1.9428	0.228065	8.51864	1.61e-17	1.19e-15	[BLASTED, MAPPED]	lcl|NC_015440.3_cds_XP_004234208.1_9160	S-type anion channel SLAH2-like isoform X6	1839	3	0	76.36	9	C:GO:0005886; P:GO:0006811; P:GO:0006873; F:GO:0008308; P:GO:0015698; C:GO:0016020; C:GO:0016020; P:GO:0034220; P:GO:0055085	C:plasma membrane; P:monoatomic ion transport; P:intracellular monoatomic ion homeostasis; F:voltage-gated monoatomic anion channel activity; P:inorganic anion transport; C:membrane; C:membrane; P:monoatomic ion transmembrane transport; P:transmembrane transport
LOC101249874	215.558	1.94274	0.28391	6.84278	7.77e-12	2.49e-10	[BLASTED]	lcl|NC_015447.3_cds_XP_004249496.1_31789	peroxidase 21	990	3	3.20165e-170	83.41
LOC101257023	234.921	1.94254	0.201891	9.6217	6.48e-22	6.97e-20	[BLASTED, MAPPED]	lcl|NC_015438.3_cds_XP_004230924.1_4593	uncharacterized protein LOC126707715	1116	3	0	87.87	1	F:GO:0005509	F:calcium ion binding
LOC101265191	429.235	1.94245	0.294579	6.59399	4.28e-11	1.23e-09	[BLASTED, MAPPED]	lcl|NC_015448.3_cds_XP_004250040.1_32499	protein NUCLEAR FUSION DEFECTIVE 4-like	1815	3	0	83.39	4	P:GO:0006817; C:GO:0016020; C:GO:0016020; P:GO:0050896	P:phosphate ion transport; C:membrane; C:membrane; P:response to stimulus
LOC101261461	243.129	1.94244	0.407312	4.76893	1.85e-06	2.19e-05	[BLASTED]	lcl|NC_015447.3_cds_XP_004248243.1_29874	AAA-ATPase At3g50940-like	1446	3	0	80.51
JA2L	101.2	1.94123	0.347435	5.58732	2.31e-08	4.23e-07	[BLASTED, MAPPED]	lcl|NC_015444.3_cds_NP_001306107.1_23775	NAC domain-containing protein 72-like	1071	3	6.47145e-155	76.57	2	F:GO:0003677; P:GO:0006355	F:DNA binding; P:regulation of DNA-templated transcription
LOC101255045	12.4245	1.93757	0.652751	2.96831	0.00299439	0.0135073	[BLASTED, MAPPED]	lcl|NC_015439.3_cds_XP_004231821.1_8632	stellacyanin-like isoform X2	498	3	3.1478e-67	79.99	4	F:GO:0009055; C:GO:0016020; C:GO:0016020; P:GO:0022900	F:electron transfer activity; C:membrane; C:membrane; P:electron transport chain
LOC101257330	492.853	1.93486	0.137664	14.055	7.18e-45	4.16e-42	[BLASTED]	lcl|NC_015439.3_cds_XP_004233155.1_6117	UDP-glycosyltransferase 91C1 isoform X2	1440	3	0	71.71
LOC101244077	131.584	1.9311	0.236693	8.15867	3.39e-16	2.05e-14	[BLASTED]	lcl|NC_015442.3_cds_XP_004239337.3_15738	polygalacturonase At1g48100	1500	3	0	80.99
LOC101262884	386.514	1.93051	0.301586	6.40118	1.54e-10	4.09e-09	[BLASTED]	lcl|NC_015448.3_cds_XP_004250117.1_32633	PREDICTED: uncharacterized protein LOC107826524	426	3	8.76138e-40	59.93
LOC101264586	7.38909	1.92827	0.771778	2.49848	0.0124726	0.0436948	[BLASTED, MAPPED]	lcl|NC_015448.3_cds_XP_004250627.1_33327	PREDICTED: uncharacterized protein LOC107777295	1224	3	6.32592e-160	66.58	2	C:GO:0016020; C:GO:0016020	C:membrane; C:membrane
LOC101055602	972.896	1.92697	0.197018	9.7807	1.36e-22	1.56e-20	[BLASTED, MAPPED]	lcl|NC_015449.3_cds_NP_001266225.1_34674	chitin-inducible gibberellin-responsive protein 1-like isoform X1	1677	3	0	83.15	4	F:GO:0003700; C:GO:0005634; P:GO:0006355; F:GO:0043565	F:DNA-binding transcription factor activity; C:nucleus; P:regulation of DNA-templated transcription; F:sequence-specific DNA binding
LOC101255064	631.336	1.92449	0.273704	7.03125	2.05e-12	7.21e-11	[BLASTED, MAPPED]	lcl|NC_015440.3_cds_XP_004234015.1_8821	non-specific lipid-transfer protein-like protein At2g13820	627	3	2.14616e-72	75.85	4	C:GO:0005886; C:GO:0016020; C:GO:0016020; C:GO:0031225	C:plasma membrane; C:membrane; C:membrane; C:obsolete anchored component of membrane
Hsp20.0	608.012	1.92411	0.201816	9.53396	1.51e-21	1.59e-19	[BLASTED]	lcl|NC_015443.3_cds_NP_001307191.1_21055	17.5 kDa class I heat shock protein	465	3	1.99424e-80	96.32
LOC101265743	115.395	1.92387	0.350164	5.4942	3.92e-08	6.81e-07	[BLASTED]	lcl|NC_015444.3_cds_XP_004242968.1_22286	transcription factor MYBS3-like isoform X1	744	3	1.16539e-52	65.44
XTH3	138.639	1.9236	0.420082	4.57911	4.67e-06	5.02e-05	[BLASTED, MAPPED]	lcl|NC_015440.3_cds_NP_001234472.1_10413	probable xyloglucan endotransglucosylase/hydrolase protein 23	864	3	5.23762e-160	86.95	13	F:GO:0004553; C:GO:0005576; P:GO:0005975; P:GO:0006073; P:GO:0008152; P:GO:0010411; F:GO:0016740; F:GO:0016762; F:GO:0016787; F:GO:0016798; P:GO:0042546; C:GO:0048046; P:GO:0071555	F:hydrolase activity, hydrolyzing O-glycosyl compounds; C:extracellular region; P:carbohydrate metabolic process; P:obsolete cellular glucan metabolic process; P:metabolic process; P:xyloglucan metabolic process; F:transferase activity; F:xyloglucan:xyloglucosyl transferase activity; F:hydrolase activity; F:hydrolase activity, acting on glycosyl bonds; P:cell wall biogenesis; C:apoplast; P:cell w…
LOC101252760	22.1368	1.92349	0.653517	2.94329	0.00324747	0.014508	[BLASTED, MAPPED]	lcl|NC_015440.3_cds_XP_004234949.1_10351	probable receptor-like protein kinase At1g67000	945	3	2.62935e-38	51.4	10	F:GO:0000166; F:GO:0004672; F:GO:0005524; P:GO:0006468; C:GO:0016020; C:GO:0016020; F:GO:0016301; P:GO:0016310; F:GO:0016740; F:GO:0030247	F:nucleotide binding; F:protein kinase activity; F:ATP binding; P:protein phosphorylation; C:membrane; C:membrane; F:kinase activity; P:phosphorylation; F:transferase activity; F:polysaccharide binding
LOC101247148	111.736	1.91988	0.260171	7.37932	1.59e-13	6.59e-12	[BLASTED]	lcl|NC_015445.3_cds_XP_004246074.1_25825	NAC domain-containing protein 92 isoform X1	1026	3	1.31377e-106	69.53
LOC100191111	539.935	1.91925	0.707558	2.7125	0.00667783	0.026205	[BLASTED, MAPPED]	lcl|NC_015438.3_cds_NP_001234358.1_4042	basic form of pathogenesis-related protein 1	540	3	6.3609e-104	85.05	4	C:GO:0005576; C:GO:0005615; P:GO:0006952; P:GO:0009607	C:extracellular region; C:extracellular space; P:defense response; P:response to biotic stimulus
LOC101244578	31.0509	1.91841	0.375163	5.11354	3.16e-07	4.43e-06	[BLASTED]	lcl|NC_015441.3_cds_XP_004238293.1_15436	TLC domain-containing protein 5-like	690	3	8.12669e-162	90.81
LOC101247816	91.4319	1.91518	0.350174	5.46923	4.52e-08	7.73e-07	[BLASTED, MAPPED]	lcl|NC_015441.3_cds_XP_004238391.1_15589	PREDICTED: uncharacterized protein At1g76070-like	708	3	1.02047e-40	54.35	1	F:GO:0005515	F:protein binding
LOC101260320	90.7683	1.91441	0.284609	6.72645	1.74e-11	5.24e-10	[BLASTED]	lcl|NC_015449.3_cds_XP_019066933.1_35746	fatty acid amide hydrolase-like	1719	3	0	77.37
NAM1	1174.28	1.91355	0.184306	10.3825	2.98e-25	4.56e-23	[BLASTED, MAPPED, ANNOTATED]	lcl|NC_015443.3_cds_NP_001234219.1_19445	NAC domain-containing protein 2-like	891	3	0	83.18	7	F:GO:0000976; F:GO:0001216; C:GO:0005634; P:GO:0009793; P:GO:0045893; P:GO:1900057; P:GO:1902890	F:transcription cis-regulatory region binding; F:DNA-binding transcription activator activity; C:nucleus; P:embryo development ending in seed dormancy; P:positive regulation of DNA-templated transcription; P:positive regulation of leaf senescence; P:regulation of root hair elongation
LOC101251693	1722.53	1.91252	0.261177	7.3227	2.43e-13	9.71e-12	[BLASTED, MAPPED]	lcl|NC_015443.3_cds_XP_004242503.1_21142	laccase-3-like isoform X1	1707	3	0	87.32	7	F:GO:0005507; C:GO:0005576; F:GO:0016491; P:GO:0046274; F:GO:0046872; C:GO:0048046; F:GO:0052716	F:copper ion binding; C:extracellular region; F:oxidoreductase activity; P:lignin catabolic process; F:metal ion binding; C:apoplast; F:hydroquinone:oxygen oxidoreductase activity
LOC104647562	68.3195	1.91228	0.563255	3.39504	0.000686175	0.00390595	[BLASTED, MAPPED]	lcl|NC_015442.3_cds_XP_010321387.1_17887	heavy metal-associated isoprenylated plant protein 34-like	963	3	1.5775e-11	69.86	1	F:GO:0046872	F:metal ion binding
LOC101245840	504.935	1.91134	0.164317	11.632	2.83e-31	6.82e-29	[BLASTED, MAPPED]	lcl|NC_015441.3_cds_XP_004238384.1_15580	probable nucleoredoxin 2	1323	3	0	80.17	2	F:GO:0004791; P:GO:0098869	F:thioredoxin-disulfide reductase (NADP) activity; P:cellular oxidant detoxification
LOC101264783	116.412	1.91101	0.459458	4.15928	3.19e-05	0.000275046	[BLASTED]	lcl|NC_015439.3_cds_XP_004233015.1_6237	probable WRKY transcription factor 71	954	3	1.08491e-81	60.97
AO	748.091	1.90394	0.569361	3.34399	0.000825815	0.00457325	[BLASTED]	lcl|NC_015441.3_cds_NP_001234829.2_14244	L-ascorbate oxidase-like	1737	3	0	87.76
LOC101253598	273.339	1.90275	0.273593	6.95467	3.53e-12	1.2e-10	[BLASTED, MAPPED]	lcl|NC_015443.3_cds_XP_004242003.1_19502	non-functional pseudokinase ZED1-like	879	3	1.23399e-94	67.9	7	F:GO:0004672; F:GO:0005524; C:GO:0005886; P:GO:0006468; P:GO:0007166; F:GO:0016301; P:GO:0016310	F:protein kinase activity; F:ATP binding; C:plasma membrane; P:protein phosphorylation; P:cell surface receptor signaling pathway; F:kinase activity; P:phosphorylation
LOC101256453	2213.11	1.90181	0.238002	7.99076	1.34e-15	7.48e-14	[BLASTED]	lcl|NC_015448.3_cds_XP_004251127.1_34202	uncharacterized protein LOC120004705 isoform X2	1572	3	0	76.03
LOC101264929	9.82372	1.90083	0.679272	2.79834	0.00513657	0.0211646	[BLASTED, MAPPED]	lcl|NC_015442.3_cds_XP_010320681.1_16028	protein PHYTOCHROME KINASE SUBSTRATE 1-like	1362	3	3.33534e-52	48.96	3	P:GO:0009638; F:GO:0016301; P:GO:0016310	P:phototropism; F:kinase activity; P:phosphorylation
LOC101258407	241.486	1.9005	0.310495	6.12086	9.31e-10	2.2e-08	[BLASTED, MAPPED]	lcl|NC_015438.3_cds_XP_004229255.1_1261	protein DETOXIFICATION 55	1488	3	0	80.97	7	F:GO:0015297; C:GO:0016020; C:GO:0016020; F:GO:0022857; F:GO:0042910; P:GO:0055085; P:GO:1990961	F:antiporter activity; C:membrane; C:membrane; F:transmembrane transporter activity; F:xenobiotic transmembrane transporter activity; P:transmembrane transport; P:xenobiotic detoxification by transmembrane export across the plasma membrane
LOC101246188	185.354	1.89956	0.366495	5.18305	2.18e-07	3.21e-06	[BLASTED, MAPPED, ANNOTATED]	lcl|NC_015438.3_cds_XP_004230640.1_3820	NAC domain-containing protein 104-like isoform X2	597	3	3.58803e-80	78.28	2	F:GO:0003677; P:GO:0006355	F:DNA binding; P:regulation of DNA-templated transcription
LOC101250661	501.607	1.8965	0.172386	11.0015	3.76e-28	7.13e-26	[BLASTED, MAPPED]	lcl|NC_015448.3_cds_XP_004251272.1_34517	dof zinc finger protein DOF2.1-like	858	3	8.20657e-68	61.19	4	F:GO:0003677; F:GO:0003700; C:GO:0005634; P:GO:0006355	F:DNA binding; F:DNA-binding transcription factor activity; C:nucleus; P:regulation of DNA-templated transcription
LOC101262264	176.544	1.89566	0.292511	6.48065	9.13e-11	2.48e-09	[BLASTED, MAPPED]	lcl|NC_015438.3_cds_XP_004231263.2_3084	receptor like protein 22-like	2811	3	0	79.33	8	C:GO:0005886; C:GO:0016020; C:GO:0016020; F:GO:0016301; P:GO:0016310; F:GO:0016491; F:GO:0032440; P:GO:0050832	C:plasma membrane; C:membrane; C:membrane; F:kinase activity; P:phosphorylation; F:oxidoreductase activity; F:2-alkenal reductase [NAD(P)+] activity; P:defense response to fungus
LOC101253069	521.413	1.89488	0.324233	5.8442	5.09e-09	1.06e-07	[BLASTED]	lcl|NC_015440.3_cds_XP_010318581.1_12200	boron transporter 4-like	2022	3	0	89.53
LOC101246803	109.966	1.89479	0.301774	6.27885	3.41e-10	8.63e-09	[BLASTED]	lcl|NC_015440.3_cds_XP_025885725.1_10392	trehalose-phosphate phosphatase A	1098	3	0	86.9
LOC101252822	55.061	1.88492	0.451847	4.1716	3.02e-05	0.000262374	[BLASTED, MAPPED]	lcl|NC_015438.3_cds_XP_004230233.1_3209	luminal-binding protein 5-like isoform X2	2010	3	0	92.29	21	F:GO:0000166; F:GO:0005524; C:GO:0005634; C:GO:0005737; C:GO:0005783; C:GO:0005788; P:GO:0006457; P:GO:0006950; C:GO:0016020; F:GO:0016887; P:GO:0030433; P:GO:0030968; F:GO:0031072; P:GO:0034620; C:GO:0034663; P:GO:0042026; F:GO:0044183; F:GO:0051082; P:GO:0051085; F:GO:0051787; F:GO:0140662	F:nucleotide binding; F:ATP binding; C:nucleus; C:cytoplasm; C:endoplasmic reticulum; C:endoplasmic reticulum lumen; P:protein folding; P:response to stress; C:membrane; F:ATP hydrolysis activity; P:ubiquitin-dependent ERAD pathway; P:endoplasmic reticulum unfolded protein response; F:heat shock protein binding; P:cellular response to unfolded protein; C:endoplasmic reticulum chaperone complex; P…
matriochka	71.6543	1.88274	0.338725	5.55832	2.72e-08	4.91e-07	[BLASTED, MAPPED]	lcl|NC_015439.3_cds_NP_001234189.1_7891	mini zinc finger protein 2-like	273	3	6.92164e-61	83.04	4	F:GO:0000976; F:GO:0003700; C:GO:0005634; P:GO:0006355	F:transcription cis-regulatory region binding; F:DNA-binding transcription factor activity; C:nucleus; P:regulation of DNA-templated transcription
LOC101248665	656.088	1.88162	0.23729	7.92963	2.2e-15	1.18e-13	[BLASTED, MAPPED]	lcl|NC_015441.3_cds_XP_004237044.1_12714	NAC domain-containing protein 2-like	828	3	2.21885e-120	74.23	2	F:GO:0003677; P:GO:0006355	F:DNA binding; P:regulation of DNA-templated transcription
LOC101246598	448.894	1.87552	0.283664	6.61174	3.8e-11	1.1e-09	[BLASTED, MAPPED, ANNOTATED]	lcl|NC_015440.3_cds_XP_004234073.1_8913	aquaporin NIP1-1	834	3	1.15861e-161	88.23	3	F:GO:0015267; C:GO:0016020; P:GO:0055085	F:channel activity; C:membrane; P:transmembrane transport
SlArf/Xyl1	80.2332	1.87494	0.495047	3.78739	0.000152237	0.0010758	[BLASTED, MAPPED, ANNOTATED]	lcl|NC_015448.3_cds_NP_001266104.2_33502	probable beta-D-xylosidase 2	2316	3	0	79.68	5	C:GO:0005576; F:GO:0009044; P:GO:0031222; P:GO:0045493; F:GO:0046556	C:extracellular region; F:xylan 1,4-beta-xylosidase activity; P:arabinan catabolic process; P:xylan catabolic process; F:alpha-L-arabinofuranosidase activity
LOC101243861	94.6431	1.8707	0.44883	4.16794	3.07e-05	0.000266304	[BLASTED]	lcl|NC_015448.3_cds_NP_001316398.1_33988	GDSL esterase/lipase At5g22810-like	1068	3	0	86.62
LOC101259430	187.464	1.86633	0.393849	4.73869	2.15e-06	2.51e-05	[BLASTED, MAPPED]	lcl|NC_015441.3_cds_XP_004236999.1_12775	AP2/ERF and B3 domain-containing transcription factor RAV1-like	1119	3	1.31072e-127	68.46	4	F:GO:0003677; F:GO:0003700; C:GO:0005634; P:GO:0006355	F:DNA binding; F:DNA-binding transcription factor activity; C:nucleus; P:regulation of DNA-templated transcription
LOC101254638	142.86	1.8615	0.263823	7.05584	1.72e-12	6.09e-11	[BLASTED, MAPPED]	lcl|NC_015446.3_cds_XP_004247676.1_28968	heat stress transcription factor A-6b-like isoform X1	1071	3	4.6205e-116	72.71	5	F:GO:0003677; F:GO:0003700; C:GO:0005634; P:GO:0006355; F:GO:0043565	F:DNA binding; F:DNA-binding transcription factor activity; C:nucleus; P:regulation of DNA-templated transcription; F:sequence-specific DNA binding
SlWRKY33A	2889.01	1.85786	0.163999	11.3284	9.49e-30	2.07e-27	[BLASTED]	lcl|NC_015443.3_cds_NP_001306910.1_19996	WRKY transcription factor WRKY24-like	1608	3	0	82.17
LOC101245524	290.084	1.85747	0.212819	8.72793	2.59e-18	2.03e-16	[BLASTED]	lcl|NC_015449.3_cds_XP_004251676.1_34992	IQ domain-containing protein IQM4-like	1482	3	0	81.74
LOC101258862	238.131	1.85635	0.211264	8.78689	1.54e-18	1.25e-16	[BLASTED, MAPPED]	lcl|NC_015442.3_cds_XP_004239946.1_17668	probable protein phosphatase 2C 25	1191	3	0	78.54	7	F:GO:0004721; F:GO:0004722; P:GO:0006470; F:GO:0016787; F:GO:0017018; F:GO:0043169; F:GO:0046872	F:phosphoprotein phosphatase activity; F:protein serine/threonine phosphatase activity; P:protein dephosphorylation; F:hydrolase activity; F:myosin phosphatase activity; F:cation binding; F:metal ion binding
LOC101265943	19.3667	1.85501	0.699438	2.65214	0.00799836	0.0303853	[BLASTED, MAPPED]	lcl|NC_015445.3_cds_XP_004244656.1_24695	transcription factor MYC1-like	1359	3	1.75706e-156	63.93	4	F:GO:0003700; C:GO:0005634; P:GO:0006355; F:GO:0046983	F:DNA-binding transcription factor activity; C:nucleus; P:regulation of DNA-templated transcription; F:protein dimerization activity
TomloxE	199.359	1.85452	0.296245	6.26006	3.85e-10	9.65e-09	[BLASTED, MAPPED]	lcl|NC_015438.3_cds_NP_001234098.1_3147	probable linoleate 9S-lipoxygenase 5	2589	3	0	90.88	11	C:GO:0005737; P:GO:0006629; P:GO:0006631; P:GO:0006633; F:GO:0016491; F:GO:0016702; P:GO:0031408; P:GO:0034440; F:GO:0046872; F:GO:0051213; F:GO:1990136	C:cytoplasm; P:lipid metabolic process; P:fatty acid metabolic process; P:fatty acid biosynthetic process; F:oxidoreductase activity; F:oxidoreductase activity, acting on single donors with incorporation of molecular oxygen, incorporation of two atoms of oxygen; P:oxylipin biosynthetic process; P:lipid oxidation; F:metal ion binding; F:dioxygenase activity; F:linoleate 9S-lipoxygenase activity
LOC101250247	45.5754	1.85106	0.353681	5.23368	1.66e-07	2.5e-06	[BLASTED]	lcl|NC_015438.3_cds_XP_004228721.1_64	protein PLANT CADMIUM RESISTANCE 2-like	495	3	2.90491e-71	77.27
LOC101264838	94.6942	1.85063	0.326934	5.66055	1.51e-08	2.89e-07	[BLASTED, MAPPED]	lcl|NC_015444.3_cds_XP_004243339.1_23253	ethylene-responsive transcription factor ERF054	1173	3	7.24827e-102	58.89	5	F:GO:0003677; F:GO:0003700; C:GO:0005634; P:GO:0006355; F:GO:0043565	F:DNA binding; F:DNA-binding transcription factor activity; C:nucleus; P:regulation of DNA-templated transcription; F:sequence-specific DNA binding
LOC101256185	205.764	1.84982	0.7562	2.44621	0.0144368	0.0490425	[BLASTED]	lcl|NC_015442.3_cds_XP_004239936.1_17682	uncharacterized acetyltransferase At3g50280-like	1386	3	0	93.92
LOC101262115	72.3033	1.84489	0.304721	6.05434	1.41e-09	3.22e-08	[BLASTED, MAPPED]	lcl|NC_015442.3_cds_XP_004239783.1_17921	CASP-like protein 4C2	615	3	2.89469e-75	77.54	4	C:GO:0005886; C:GO:0016020; C:GO:0016020; F:GO:0051539	C:plasma membrane; C:membrane; C:membrane; F:4 iron, 4 sulfur cluster binding
LOC101252910	172.739	1.84437	0.204817	9.00494	2.16e-19	1.86e-17	[BLASTED]	lcl|NC_015445.3_cds_XP_004245841.1_26219	probable serine/threonine-protein kinase PBL19	1230	3	0	84.32
LOC101248077	135.386	1.84362	0.28343	6.50467	7.79e-11	2.16e-09	[BLASTED]	lcl|NC_015440.3_cds_XP_004234249.1_8927	probable LRR receptor-like serine/threonine-protein kinase At3g47570	3594	3	0	81.57
LOC101264584	555.128	1.84052	0.303502	6.0643	1.33e-09	3.05e-08	[BLASTED, MAPPED]	lcl|NC_015439.3_cds_XP_004232585.1_7208	RING-H2 finger protein ATL80-like	582	3	7.73467e-64	76.36	2	C:GO:0016020; C:GO:0016020	C:membrane; C:membrane
LOC101253938	114.416	1.83759	0.248537	7.3936	1.43e-13	5.98e-12	[BLASTED, MAPPED]	lcl|NC_015438.3_cds_XP_004230155.1_3046	histidine-containing phosphotransfer protein 1-like	447	3	5.45689e-79	88.74	8	P:GO:0000160; C:GO:0005634; C:GO:0005737; C:GO:0005829; P:GO:0009736; F:GO:0009927; P:GO:0016310; F:GO:0043424	P:phosphorelay signal transduction system; C:nucleus; C:cytoplasm; C:cytosol; P:cytokinin-activated signaling pathway; F:histidine phosphotransfer kinase activity; P:phosphorylation; F:protein histidine kinase binding
LOC101260875	40.1603	1.83728	0.54231	3.38787	0.000704369	0.00399889	[BLASTED, MAPPED]	lcl|NC_015438.3_cds_XP_004230604.1_3882	metacaspase-3-like isoform X2	1086	3	0	74.04	1	F:GO:0004197	F:cysteine-type endopeptidase activity
LOC101268271	31.2173	1.83491	0.624997	2.93586	0.00332621	0.0148165	[BLASTED, MAPPED]	lcl|NC_015441.3_cds_XP_004236689.1_13371	15.7 kDa heat shock protein, peroxisomal	438	3	6.43186e-64	77.89	5	P:GO:0000302; C:GO:0005782; P:GO:0006457; P:GO:0006950; P:GO:0009408	P:response to reactive oxygen species; C:peroxisomal matrix; P:protein folding; P:response to stress; P:response to heat
SlVPE4	56.2962	1.83488	0.382664	4.79503	1.63e-06	1.94e-05	[BLASTED]	lcl|NC_015445.3_cds_NP_001340699.1_26426	vacuolar-processing enzyme	1497	3	0	82.62
pip1	87.6577	1.83438	0.628313	2.91954	0.00350552	0.0155088	[BLASTED, MAPPED]	lcl|NC_015439.3_cds_NP_001233949.2_6471	zingipain-2	1038	3	0	79.36	10	F:GO:0004197; C:GO:0005615; C:GO:0005764; P:GO:0006508; F:GO:0008233; F:GO:0008234; C:GO:0016020; C:GO:0016020; F:GO:0016787; P:GO:0051603	F:cysteine-type endopeptidase activity; C:extracellular space; C:lysosome; P:proteolysis; F:peptidase activity; F:cysteine-type peptidase activity; C:membrane; C:membrane; F:hydrolase activity; P:proteolysis involved in protein catabolic process
LOC101244425	441.164	1.83225	0.220164	8.3222	8.63e-17	5.71e-15	[BLASTED]	lcl|NC_015438.3_cds_NP_001308386.1_4133	probable E3 ubiquitin-protein ligase RHY1A isoform X1	831	3	2.90078e-39	56.65
LOC101260997	448.617	1.83162	0.218332	8.38915	4.9e-17	3.34e-15	[BLASTED]	lcl|NC_015440.3_cds_XP_004234035.1_8853	cellulose synthase-like protein G2	2223	3	0	72.44
LOC101251481	69.3279	1.82968	0.325021	5.62944	1.81e-08	3.4e-07	[BLASTED, MAPPED]	lcl|NC_015443.3_cds_XP_004241090.2_18945	laccase-12-like	1752	3	0	89.05	7	F:GO:0005507; C:GO:0005576; F:GO:0016491; P:GO:0046274; F:GO:0046872; C:GO:0048046; F:GO:0052716	F:copper ion binding; C:extracellular region; F:oxidoreductase activity; P:lignin catabolic process; F:metal ion binding; C:apoplast; F:hydroquinone:oxygen oxidoreductase activity
LOC101245601	35.0616	1.82893	0.463673	3.94443	8e-05	0.000612539	[BLASTED, MAPPED]	lcl|NC_015447.3_cds_XP_004249483.1_31763	heavy metal-associated isoprenylated plant protein 3	1086	3	3.6231e-59	71.41	1	F:GO:0046872	F:metal ion binding
LOC101266899	10.9314	1.82601	0.687286	2.65685	0.00788755	0.0300549	[BLASTED, MAPPED]	lcl|NC_015439.3_cds_XP_004233440.1_5590	mitogen-activated protein kinase kinase kinase 20-like	1080	3	0	82.23	9	F:GO:0000166; F:GO:0004672; F:GO:0004674; F:GO:0005524; P:GO:0006468; P:GO:0007165; F:GO:0016301; P:GO:0016310; F:GO:0016740	F:nucleotide binding; F:protein kinase activity; F:protein serine/threonine kinase activity; F:ATP binding; P:protein phosphorylation; P:signal transduction; F:kinase activity; P:phosphorylation; F:transferase activity
LOC101268272	36.7521	1.82428	0.545754	3.34267	0.000829751	0.00459081	[BLASTED]	lcl|NC_015441.3_cds_XP_004236771.1_13240	ABC transporter G family member 6	2157	3	0	84.01
SAP11	131.912	1.82332	0.413352	4.41106	1.03e-05	0.000101565	[BLASTED, MAPPED]	lcl|NC_015439.3_cds_NP_001306921.1_7813	zinc finger AN1 domain-containing stress-associated protein 12	567	3	4.46609e-60	72.48	3	C:GO:0005737; F:GO:0008270; F:GO:0046872	C:cytoplasm; F:zinc ion binding; F:metal ion binding
LOC104647168	75.1855	1.82155	0.515818	3.53138	0.000413401	0.00254893	[BLASTED, MAPPED]	lcl|NC_015441.3_cds_XP_025886297.1_15047	G-type lectin S-receptor-like serine/threonine-protein kinase RKS1	4896	3	0	76.05	12	F:GO:0000166; F:GO:0004672; F:GO:0004674; F:GO:0005524; P:GO:0006468; C:GO:0016020; C:GO:0016020; F:GO:0016301; P:GO:0016310; F:GO:0016740; P:GO:0048544; F:GO:0106310	F:nucleotide binding; F:protein kinase activity; F:protein serine/threonine kinase activity; F:ATP binding; P:protein phosphorylation; C:membrane; C:membrane; F:kinase activity; P:phosphorylation; F:transferase activity; P:recognition of pollen; F:protein serine kinase activity
LOC101247521	397.299	1.81799	0.327527	5.55066	2.85e-08	5.12e-07	[BLASTED, MAPPED]	lcl|NC_015441.3_cds_XP_004238475.1_15727	poly polymerase	564	3	5.65539e-49	61.71	4	C:GO:0005634; C:GO:0005730; P:GO:0009620; P:GO:0071456	C:nucleus; C:nucleolus; P:response to fungus; P:cellular response to hypoxia
LOC101259182	11184.5	1.8154	0.184345	9.84784	7e-23	8.29e-21	[BLASTED]	lcl|NC_015445.3_cds_XP_004245524.2_26800	tRNA pseudouridine(38-40) synthase TruA	381	2	1.63501	45.83
LOC101267943	87.2983	1.81368	0.442211	4.1014	4.11e-05	0.000342763	[BLASTED, MAPPED]	lcl|NC_015447.3_cds_XP_004248638.1_30948	NAC domain-containing protein 35	852	3	1.4839e-116	73.07	2	F:GO:0003677; P:GO:0006355	F:DNA binding; P:regulation of DNA-templated transcription
LOC101257927	131.993	1.81355	0.580027	3.12666	0.00176804	0.0086945	[BLASTED, MAPPED]	lcl|NC_015448.3_cds_XP_004251211.1_34395	calcium-binding protein CML37-like	612	3	1.53921e-73	77.06	3	F:GO:0005509; F:GO:0030234; P:GO:0050790	F:calcium ion binding; F:enzyme regulator activity; P:regulation of catalytic activity
LOC101248276	241.137	1.81351	0.401174	4.52052	6.17e-06	6.42e-05	[BLASTED]	lcl|NC_015440.3_cds_XP_004235017.1_10204	PREDICTED: uncharacterized protein LOC107808455	273	3	1.86502e-26	75.32
LOC101245523	156.55	1.81235	0.298573	6.07003	1.28e-09	2.96e-08	[BLASTED]	lcl|NC_015440.3_cds_XP_004234156.2_9051	PREDICTED: uncharacterized protein At4g00950-like isoform X1	993	2	1.73588	56.69
LOC101251453	90.9367	1.81227	0.391415	4.63006	3.66e-06	4.04e-05	[BLASTED, MAPPED]	lcl|NC_015440.3_cds_XP_004235104.1_10350	rust resistance kinase Lr10-like	1908	3	0	68.75	9	F:GO:0000166; F:GO:0004672; F:GO:0005524; P:GO:0006468; C:GO:0016020; F:GO:0016301; P:GO:0016310; F:GO:0016740; F:GO:0030247	F:nucleotide binding; F:protein kinase activity; F:ATP binding; P:protein phosphorylation; C:membrane; F:kinase activity; P:phosphorylation; F:transferase activity; F:polysaccharide binding
LOC101266046	35.8886	1.81203	0.359961	5.03397	4.8e-07	6.49e-06	[BLASTED, MAPPED]	lcl|NC_015444.3_cds_XP_004243750.1_22401	heat stress transcription factor A-2	1071	3	3.82791e-92	63.4	9	F:GO:0000978; F:GO:0003677; F:GO:0003700; C:GO:0005634; P:GO:0006355; P:GO:0006357; F:GO:0008168; P:GO:0034605; F:GO:0043565	F:RNA polymerase II cis-regulatory region sequence-specific DNA binding; F:DNA binding; F:DNA-binding transcription factor activity; C:nucleus; P:regulation of DNA-templated transcription; P:regulation of transcription by RNA polymerase II; F:methyltransferase activity; P:cellular response to heat; F:sequence-specific DNA binding
LOC101263123	544.511	1.80983	0.238041	7.603	2.89e-14	1.32e-12	[BLASTED, MAPPED]	lcl|NC_015443.3_cds_XP_004241527.1_20482	BTB/POZ and TAZ domain-containing protein 1	1050	3	0	81.88	5	F:GO:0005516; C:GO:0005634; P:GO:0009751; P:GO:0042542; F:GO:0046872	F:calmodulin binding; C:nucleus; P:response to salicylic acid; P:response to hydrogen peroxide; F:metal ion binding
LOC101245506	45.9696	1.80923	0.449339	4.02642	5.66e-05	0.000452086	[BLASTED, MAPPED]	lcl|NC_015438.3_cds_XP_004231135.2_2143	E3 ubiquitin-protein ligase ATL4	1332	3	1.26662e-102	77.02	2	C:GO:0016020; C:GO:0016020	C:membrane; C:membrane
LOC101256105	18.5939	1.80852	0.640754	2.82248	0.00476534	0.0198621	[BLASTED, MAPPED]	lcl|NC_015444.3_cds_XP_004243854.1_22989	mitogen-activated protein kinase kinase kinase 18-like	981	3	0	83.19	8	F:GO:0000166; F:GO:0004672; F:GO:0004674; F:GO:0005524; P:GO:0006468; F:GO:0016301; P:GO:0016310; F:GO:0016740	F:nucleotide binding; F:protein kinase activity; F:protein serine/threonine kinase activity; F:ATP binding; P:protein phosphorylation; F:kinase activity; P:phosphorylation; F:transferase activity
LOC101260084	1187.28	1.80832	0.243536	7.42524	1.13e-13	4.76e-12	[BLASTED]	lcl|NC_015438.3_cds_XP_004230601.1_3922	protein DMR6-LIKE OXYGENASE 2-like	1074	3	1.71411e-135	70.93
LOC101254223	2052.29	1.80826	0.15063	12.0047	3.36e-33	9.47e-31	[BLASTED, MAPPED, ANNOTATED]	lcl|NC_015445.3_cds_XP_004245246.1_25681	probable E3 ubiquitin-protein ligase RZFP34	936	3	1.22818e-159	88.79	5	C:GO:0005634; P:GO:0006511; F:GO:0008270; P:GO:0016567; F:GO:0061630	C:nucleus; P:ubiquitin-dependent protein catabolic process; F:zinc ion binding; P:protein ubiquitination; F:ubiquitin protein ligase activity
LOC101256176	305.153	1.80765	0.23438	7.71247	1.23e-14	5.96e-13	[BLASTED]	lcl|NC_015441.3_cds_XP_004237334.1_13666	putative methyltransferase DDB_G0268948	795	3	0	89.08
LOC101255223	104.731	1.80582	0.353145	5.11353	3.16e-07	4.43e-06	[BLASTED, MAPPED]	lcl|NC_015445.3_cds_XP_025888472.1_25339	heat shock factor protein HSF30-like	1017	3	1.25741e-127	77.69	5	F:GO:0003677; F:GO:0003700; C:GO:0005634; P:GO:0006355; F:GO:0043565	F:DNA binding; F:DNA-binding transcription factor activity; C:nucleus; P:regulation of DNA-templated transcription; F:sequence-specific DNA binding
LOC101246897	24.7445	1.80525	0.464096	3.88982	0.000100317	0.00074658	[BLASTED, MAPPED]	lcl|NC_015449.3_cds_XP_010313887.1_35309	peptidyl-prolyl cis-trans isomerase CYP37, chloroplastic	1383	3	0	85.91	4	P:GO:0000413; F:GO:0003755; C:GO:0009579; F:GO:0016853	P:protein peptidyl-prolyl isomerization; F:peptidyl-prolyl cis-trans isomerase activity; C:thylakoid; F:isomerase activity
LOC101263969	165.257	1.80312	0.346638	5.20174	1.97e-07	2.93e-06	[BLASTED]	lcl|NC_015439.3_cds_XP_010316913.2_6218	chlorophyll a-b binding protein 151, chloroplastic-like	1224	3	0	95.62
LOC101249481	44.33	1.80254	0.369628	4.87665	1.08e-06	1.34e-05	[BLASTED]	lcl|NC_015446.3_cds_XP_004246497.1_27487	1-aminocyclopropane-1-carboxylate oxidase homolog 1-like	1113	3	2.09573e-180	78.65
LOC101248214	356.901	1.80046	0.222796	8.0812	6.41e-16	3.72e-14	[BLASTED]	lcl|NC_015444.3_cds_XP_004242993.1_21581	putative leucine-rich repeat receptor-like serine/threonine-protein kinase At2g24130	2943	3	0	78.95
LOC101250467	126.717	1.79855	0.432806	4.15556	3.24e-05	0.000278777	[BLASTED, MAPPED]	lcl|NC_015448.3_cds_XP_004249992.2_32396	beta-D-glucosyl crocetin beta-1,6-glucosyltransferase-like	2748	3	0	81.26	4	F:GO:0008194; F:GO:0016740; F:GO:0016757; F:GO:0016758	F:UDP-glycosyltransferase activity; F:transferase activity; F:glycosyltransferase activity; F:hexosyltransferase activity
LOC101265855	17.1169	1.79758	0.629384	2.85609	0.00428898	0.0182672	[BLASTED]	lcl|NC_015446.3_cds_XP_004246905.1_27316	protein CHUP1, chloroplastic	1554	3	3.70978e-49	58.53
LOC101255324	257.204	1.7961	0.218968	8.20257	2.35e-16	1.45e-14	[BLASTED, MAPPED]	lcl|NC_015445.3_cds_XP_004246020.1_25927	uncharacterized protein LOC110606064	804	3	6.07903e-75	78.66	2	C:GO:0016020; C:GO:0016020	C:membrane; C:membrane
LOC101055520	475.709	1.79332	0.221573	8.09358	5.79e-16	3.37e-14	[BLASTED, MAPPED]	lcl|NC_015443.3_cds_NP_001265951.1_21002	putative E3 ubiquitin-protein ligase XBAT31	1344	3	0	84.87	1	F:GO:0016740	F:transferase activity
LOC101245329	551.775	1.79318	0.310275	5.77931	7.5e-09	1.51e-07	[BLASTED]	lcl|NC_015449.3_cds_XP_004251507.1_34710	cysteine-rich repeat secretory protein 38-like	723	3	2.97614e-101	74.23
SlGPAT6	114.806	1.79193	0.252603	7.09386	1.3e-12	4.74e-11	[BLASTED, MAPPED, ANNOTATED]	lcl|NC_015446.3_cds_NP_001315360.1_27771	glycerol-3-phosphate 2-O-acyltransferase 6	1515	3	0	90.63	2	C:GO:0016020; F:GO:0016746	C:membrane; F:acyltransferase activity
LOC101264232	57.6018	1.78986	0.31169	5.74243	9.33e-09	1.84e-07	[BLASTED]	lcl|NC_015444.3_cds_XP_010323736.1_23242	receptor-like protein EIX1	2766	3	0	57.46
LOC101246836	1499.02	1.78942	0.260154	6.87829	6.06e-12	1.98e-10	[BLASTED, MAPPED, ANNOTATED]	lcl|NC_015444.3_cds_XP_004242690.1_21711	cytochrome P450 94A2-like	1509	3	0	81.59	5	F:GO:0004497; F:GO:0005506; C:GO:0016020; F:GO:0016705; F:GO:0020037	F:monooxygenase activity; F:iron ion binding; C:membrane; F:oxidoreductase activity, acting on paired donors, with incorporation or reduction of molecular oxygen; F:heme binding
LOC101247465	209.755	1.78805	0.293846	6.08502	1.16e-09	2.7e-08	[BLASTED, MAPPED]	lcl|NC_015438.3_cds_XP_004230051.2_2840	protein ZINC INDUCED FACILITATOR-LIKE 1-like isoform X1	1521	3	0	84.54	4	C:GO:0016020; C:GO:0016020; F:GO:0022857; P:GO:0055085	C:membrane; C:membrane; F:transmembrane transporter activity; P:transmembrane transport
LOC101253976	137.867	1.78767	0.258663	6.91116	4.81e-12	1.6e-10	[BLASTED, MAPPED]	lcl|NC_015449.3_cds_XP_004251789.1_35203	E3 ubiquitin-protein ligase RMA1H1-like isoform X2	675	3	2.92069e-74	63.65	7	C:GO:0005783; P:GO:0006511; P:GO:0016567; F:GO:0044390; F:GO:0046872; F:GO:0061630; P:GO:0071712	C:endoplasmic reticulum; P:ubiquitin-dependent protein catabolic process; P:protein ubiquitination; F:ubiquitin-like protein conjugating enzyme binding; F:metal ion binding; F:ubiquitin protein ligase activity; P:ER-associated misfolded protein catabolic process
LOC101265675	670.831	1.78651	0.203618	8.77382	1.73e-18	1.38e-16	[BLASTED, MAPPED]	lcl|NC_015438.3_cds_XP_004229551.1_1884	non-specific lipid-transfer protein 8-like	366	3	1.61363e-28	65.42	2	P:GO:0006869; F:GO:0008289	P:lipid transport; F:lipid binding
LOC101259361	437.813	1.78245	0.660987	2.69664	0.0070042	0.0272188	[BLASTED, MAPPED]	lcl|NC_015446.3_cds_XP_004246360.1_27724	arogenate dehydrogenase 2, chloroplastic-like	1173	3	0	90.23	5	F:GO:0004665; P:GO:0006571; F:GO:0008977; F:GO:0016491; F:GO:0033730	F:prephenate dehydrogenase (NADP+) activity; P:tyrosine biosynthetic process; F:prephenate dehydrogenase (NAD+) activity; F:oxidoreductase activity; F:arogenate dehydrogenase (NADP+) activity
LOC101255164	493.025	1.78191	0.276186	6.45186	1.1e-10	2.98e-09	[BLASTED, MAPPED]	lcl|NC_015448.3_cds_XP_004250959.1_33915	probable mediator of RNA polymerase II transcription subunit 37c	1965	3	0	97.78	13	F:GO:0000166; F:GO:0005524; C:GO:0005737; P:GO:0006457; F:GO:0016887; F:GO:0031072; P:GO:0034620; P:GO:0042026; F:GO:0044183; F:GO:0051082; P:GO:0051085; F:GO:0051787; F:GO:0140662	F:nucleotide binding; F:ATP binding; C:cytoplasm; P:protein folding; F:ATP hydrolysis activity; F:heat shock protein binding; P:cellular response to unfolded protein; P:protein refolding; F:protein folding chaperone; F:unfolded protein binding; P:chaperone cofactor-dependent protein refolding; F:misfolded protein binding; F:ATP-dependent protein folding chaperone
hsc70.3	4006.23	1.77931	0.247195	7.19801	6.11e-13	2.29e-11	[BLASTED, MAPPED]	lcl|NC_015441.3_cds_XP_010319122.1_13271	probable mediator of RNA polymerase II transcription subunit 37c	1959	3	0	96.16	12	F:GO:0000166; F:GO:0005524; C:GO:0005737; F:GO:0016887; F:GO:0031072; P:GO:0034620; P:GO:0042026; F:GO:0044183; F:GO:0051082; P:GO:0051085; F:GO:0051787; F:GO:0140662	F:nucleotide binding; F:ATP binding; C:cytoplasm; F:ATP hydrolysis activity; F:heat shock protein binding; P:cellular response to unfolded protein; P:protein refolding; F:protein folding chaperone; F:unfolded protein binding; P:chaperone cofactor-dependent protein refolding; F:misfolded protein binding; F:ATP-dependent protein folding chaperone
LOC101250282	51.8125	1.77805	0.405876	4.38077	1.18e-05	0.000114293	[BLASTED, MAPPED]	lcl|NC_015449.3_cds_XP_025884293.1_36037	replication protein A 70 kDa DNA-binding subunit B-like isoform X1	375	3	3.18305e-19	63.83	5	F:GO:0003677; C:GO:0005634; P:GO:0006260; P:GO:0006281; P:GO:0006310	F:DNA binding; C:nucleus; P:DNA replication; P:DNA repair; P:DNA recombination
LOC101266770	182.012	1.77659	0.42139	4.21601	2.49e-05	0.00022089	[BLASTED]	lcl|NC_015447.3_cds_XP_004248635.1_30952	basic endochitinase A-like	993	3	7.94754e-143	79.52
LOC101265293	69.6941	1.77293	0.368396	4.81256	1.49e-06	1.8e-05	[BLASTED]	lcl|NC_015447.3_cds_XP_004249378.1_31587	tropinone reductase homolog isoform X1	795	3	4.26889e-117	79.5
GA2ox3	46.4785	1.77111	0.42769	4.1411	3.46e-05	0.000295169	[BLASTED, MAPPED]	lcl|NC_015438.3_cds_NP_001234747.2_1530	gibberellin 2-beta-dioxygenase 2-like	1035	3	4.84701e-148	71.34	2	F:GO:0016491; F:GO:0046872	F:oxidoreductase activity; F:metal ion binding
LOC101262488	197.981	1.76733	0.31746	5.5671	2.59e-08	4.69e-07	[BLASTED, MAPPED]	lcl|NC_015440.3_cds_XP_004234040.1_8863	myb-related protein Myb4-like	756	3	8.98837e-82	61.5	5	F:GO:0000976; P:GO:0009409; P:GO:0009414; P:GO:0009651; P:GO:0010597	F:transcription cis-regulatory region binding; P:response to cold; P:response to water deprivation; P:response to salt stress; P:green leaf volatile biosynthetic process
LOC101266666	113.829	1.76618	0.289082	6.10961	9.99e-10	2.34e-08	[BLASTED]	lcl|NC_015446.3_cds_XP_004247116.1_28308	photosystem I reaction center subunit IV B, chloroplastic-like	423	3	2.64778e-37	72.4
LOC101267310	13.2584	1.76592	0.630427	2.80115	0.00509211	0.0210219	[BLASTED]	lcl|NC_015442.3_cds_XP_019069613.1_16494	uncharacterized protein LOC118062388	1236	3	3.33485e-23	57.22
[truncated: 5,418 more rows]

## Sheet: S9
Supplementary Table 9. Significant (Padj<0.05) DEGs in MYC_SS.
[truncated: 5,923 more rows]

[truncated: 7 more sheets: S10, S11, S12, S13, S14, S15, S16]
